# Supplementary material for: Accuracy of automatic syndromic classification of coded emergency department diagnoses in identifying mental health-related presentations for public health surveillance
Source: BMC Med Inform Decis Mak. 2014 Sep 23;14:84. doi: 10.1186/1472-6947-14-84 (PMC4177714; doi:10.1186/1472-6947-14-84)
Supplement: Additional file 1 — List of SNOMED CT concepts. [file 1472-6947-14-84-S1.xlsx]

## Sheet: SCT_PHREDSS_GROUP_DESCR
CONCEPTID	group_syndrome	Quoted_for_SQL	group_syndrome_title	conceptname
102891000	C2003500.000	'102891000',	Mental health problems	102891000-Age-related cognitive decline (finding)
102892007	C2003500.000	'102892007',	Mental health problems	102892007-Neglected appearance (finding)
102906002	C2003500.000	'102906002',	Mental health problems	102906002-Delinquent behavior (finding)
102909009	C2003500.000	'102909009',	Mental health problems	102909009-Catatonic reaction (finding)
102913002	C2003500.000	'102913002',	Mental health problems	102913002-Taphophobia (finding)
102915009	C2003500.000	'102915009',	Mental health problems	102915009-Nosophobia (finding)
102916005	C2003500.000	'102916005',	Mental health problems	102916005-Arachnophobia (finding)
102917001	C2003500.000	'102917001',	Mental health problems	102917001-Fear of blood (finding)
102918006	C2003500.000	'102918006',	Mental health problems	102918006-Microphobia (finding)
102921008	C2003500.000	'102921008',	Mental health problems	102921008-Toxicophobia (finding)
102923006	C2003500.000	'102923006',	Mental health problems	102923006-Teratophobia (finding)
102924000	C2003500.000	'102924000',	Mental health problems	102924000-Pyrophobia (finding)
102925004	C2003500.000	'102925004',	Mental health problems	102925004-Astrapophobia (finding)
102926003	C2003500.000	'102926003',	Mental health problems	102926003-Brontophobia (finding)
102927007	C2003500.000	'102927007',	Mental health problems	102927007-Nyctophobia (finding)
102928002	C2003500.000	'102928002',	Mental health problems	102928002-Theophobia (finding)
102929005	C2003500.000	'102929005',	Mental health problems	102929005-Androphobia (finding)
102930000	C2003500.000	'102930000',	Mental health problems	102930000-Gynephobia (finding)
102931001	C2003500.000	'102931001',	Mental health problems	102931001-Fear of heart attack (finding)
102932008	C2003500.000	'102932008',	Mental health problems	102932008-Fear of hypertension (finding)
102937002	C2003500.000	'102937002',	Mental health problems	102937002-Mimmation (finding)
102940002	C2003500.000	'102940002',	Mental health problems	102940002-Schizophrenic reaction (finding)
102943000	C2003500.000	'102943000',	Mental health problems	102943000-Personality change (finding)
102946008	C2003500.000	'102946008',	Mental health problems	102946008-Abnormal sexual behavior (finding)
102948009	C2003500.000	'102948009',	Mental health problems	102948009-Sexual inhibition (finding)
102949001	C2003500.000	'102949001',	Mental health problems	102949001-Excessive masturbation (finding)
10361001	C2003500.000	'10361001',	Mental health problems	10361001-Exhaustion delirium (finding)
105479008	C2003500.000	'105479008',	Mental health problems	105479008-Truancy (finding)
106013002	C2003500.000	'106013002',	Mental health problems	106013002-Mental disorder of infancy, childhood or adolescence (disorder)
106014008	C2003500.000	'106014008',	Mental health problems	106014008-Organic mental disorder of unknown etiology (disorder)
106015009	C2003500.000	'106015009',	Mental health problems	106015009-Mental disorder AND/OR culture bound syndrome (disorder)
106130002	C2003500.000	'106130002',	Mental health problems	106130002-Compulsive disorder (finding)
10783000	C2003500.000	'10783000',	Mental health problems	10783000-Symptomatic pedophilia (disorder)
10875004	C2003500.000	'10875004',	Mental health problems	10875004-Severe mixed bipolar I disorder with psychotic features, mood-incongruent (disorder)
109006	C2003500.000	'109006',	Mental health problems	109006-Anxiety disorder of childhood OR adolescence (disorder)
10981006	C2003500.000	'10981006',	Mental health problems	10981006-Severe mixed bipolar I disorder with psychotic features (disorder)
109956006	C2003500.000	'109956006',	Mental health problems	109956006-Psychogenic purpura (disorder)
110350008	C2003500.000	'110350008',	Mental health problems	110350008-Psychogenic factor (finding)
110351007	C2003500.000	'110351007',	Mental health problems	110351007-Psychiatric behavioral disability (finding)
110357006	C2003500.000	'110357006',	Mental health problems	110357006-Unrealistic dental phobia (finding)
110358001	C2003500.000	'110358001',	Mental health problems	110358001-Heightened global phobia (finding)
111475002	C2003500.000	'111475002',	Mental health problems	111475002-Neurosis (disorder)
111476001	C2003500.000	'111476001',	Mental health problems	111476001-Mental disorder usually first evident in infancy, childhood AND/OR adolescence (disorder)
111477005	C2003500.000	'111477005',	Mental health problems	111477005-Reactive attachment disorder of infancy OR early childhood, disinhibited type (disorder)
111479008	C2003500.000	'111479008',	Mental health problems	111479008-Organic mental disorder (disorder)
111482003	C2003500.000	'111482003',	Mental health problems	111482003-Subchronic schizophrenia with acute exacerbations (disorder)
111483008	C2003500.000	'111483008',	Mental health problems	111483008-Catatonic schizophrenia in remission (disorder)
111484002	C2003500.000	'111484002',	Mental health problems	111484002-Undifferentiated schizophrenia (disorder)
111485001	C2003500.000	'111485001',	Mental health problems	111485001-Mixed bipolar I disorder in full remission (disorder)
111486000	C2003500.000	'111486000',	Mental health problems	111486000-Symptomatic sexual sadism (disorder)
111487009	C2003500.000	'111487009',	Mental health problems	111487009-Dream anxiety disorder (disorder)
111490003	C2003500.000	'111490003',	Mental health problems	111490003-Panic disorder with agoraphobia, agoraphobic avoidance in partial remission AND severe panic attacks (disorder)
111491004	C2003500.000	'111491004',	Mental health problems	111491004-Panic disorder with agoraphobia, agoraphobic avoidance in full remission AND panic attacks in partial remission (disorder)
112079000	C2003500.000	'112079000',	Mental health problems	112079000-Adjustment reaction of late life (finding)
112082005	C2003500.000	'112082005',	Mental health problems	112082005-Inappropriate behavior (finding)
112083000	C2003500.000	'112083000',	Mental health problems	112083000-Socialized behavior disorder (finding)
112090005	C2003500.000	'112090005',	Mental health problems	112090005-Eidetic images (finding)
112096004	C2003500.000	'112096004',	Mental health problems	112096004-Lack of erotic interest (finding)
11303005	C2003500.000	'11303005',	Mental health problems	11303005-AIDS with organic brain syndrome (disorder)
11458009	C2003500.000	'11458009',	Mental health problems	11458009-Anticipatory anxiety, mild (finding)
11764003	C2003500.000	'11764003',	Mental health problems	11764003-Postconcussion state (finding)
11806006	C2003500.000	'11806006',	Mental health problems	11806006-Separation anxiety disorder of childhood (disorder)
11941006	C2003500.000	'11941006',	Mental health problems	11941006-Panic disorder with agoraphobia, agoraphobic avoidance in full remission AND panic attacks in full remission (disorder)
1196001	C2003500.000	'1196001',	Mental health problems	1196001-Chronic bipolar II disorder, most recent episode major depressive (disorder)
126943008	C2003500.000	'126943008',	Mental health problems	126943008-Separation anxiety (disorder)
128293007	C2003500.000	'128293007',	Mental health problems	128293007-Chronic mental disorder (disorder)
129104009	C2003500.000	'129104009',	Mental health problems	129104009-Developmental mental disorder (disorder)
12939007	C2003500.000	'12939007',	Mental health problems	12939007-Chronic disorganized schizophrenia (disorder)
129562004	C2003500.000	'129562004',	Mental health problems	129562004-Psychogenic skin disease (disorder)
129606007	C2003500.000	'129606007',	Mental health problems	129606007-Frontal lobe syndrome (disorder)
12969000	C2003500.000	'12969000',	Mental health problems	12969000-Severe bipolar II disorder, most recent episode major depressive, in full remission (disorder)
129697009	C2003500.000	'129697009',	Mental health problems	129697009-At risk for psychosocial dysfunction (finding)
129869000	C2003500.000	'129869000',	Mental health problems	129869000-Death anxiety (finding)
13313007	C2003500.000	'13313007',	Mental health problems	13313007-Mild bipolar disorder (disorder)
13438001	C2003500.000	'13438001',	Mental health problems	13438001-Overanxious disorder of childhood (disorder)
134420004	C2003500.000	'134420004',	Mental health problems	134420004-No suicidal thoughts (situation)
134429003	C2003500.000	'134429003',	Mental health problems	134429003-Edinburgh postnatal depression scale declined (situation)
134430008	C2003500.000	'134430008',	Mental health problems	134430008-Edinburgh postnatal depression scale at 8 months declined (situation)
13448004	C2003500.000	'13448004',	Mental health problems	13448004-Nervousness (finding)
13534001	C2003500.000	'13534001',	Mental health problems	13534001-Camptocormia (disorder)
13581000	C2003500.000	'13581000',	Mental health problems	13581000-Severe bipolar I disorder, single manic episode with psychotic features, mood-congruent (disorder)
13601005	C2003500.000	'13601005',	Mental health problems	13601005-Paranoid personality disorder (disorder)
13670005	C2003500.000	'13670005',	Mental health problems	13670005-Gender identity disorder of adulthood, previously heterosexual (disorder)
13746004	C2003500.000	'13746004',	Mental health problems	13746004-Bipolar disorder (disorder)
1376001	C2003500.000	'1376001',	Mental health problems	1376001-Obsessive compulsive personality disorder (disorder)
1380006	C2003500.000	'1380006',	Mental health problems	1380006-Agoraphobia without history of panic disorder with limited symptom attacks (disorder)
1402001	C2003500.000	'1402001',	Mental health problems	1402001-Fear (finding)
14077003	C2003500.000	'14077003',	Mental health problems	14077003-Pica (disorder)
14144000	C2003500.000	'14144000',	Mental health problems	14144000-Erotomanic delusion disorder (disorder)
14183003	C2003500.000	'14183003',	Mental health problems	14183003-Chronic major depressive disorder, single episode (disorder)
14291003	C2003500.000	'14291003',	Mental health problems	14291003-Subchronic disorganized schizophrenia with acute exacerbations (disorder)
14495005	C2003500.000	'14495005',	Mental health problems	14495005-Severe bipolar I disorder, single manic episode without psychotic features (disorder)
14883001	C2003500.000	'14883001',	Mental health problems	14883001-Nymphomania (finding)
1499003	C2003500.000	'1499003',	Mental health problems	1499003-Bipolar I disorder, single manic episode with postpartum onset (disorder)
15193003	C2003500.000	'15193003',	Mental health problems	15193003-Severe recurrent major depression with psychotic features, mood-incongruent (disorder)
15639000	C2003500.000	'15639000',	Mental health problems	15639000-Moderate major depression, single episode (disorder)
15662003	C2003500.000	'15662003',	Mental health problems	15662003-Senile dementia (disorder)
15840001	C2003500.000	'15840001',	Mental health problems	15840001-Symptomatic fetishism (disorder)
15977008	C2003500.000	'15977008',	Mental health problems	15977008-Adjustment disorder with academic inhibition (disorder)
160324006	C2003500.000	'160324006',	Mental health problems	160324006-Family history of mental disorder (situation)
160328009	C2003500.000	'160328009',	Mental health problems	160328009-Family history: Schizophrenia (situation)
160329001	C2003500.000	'160329001',	Mental health problems	160329001-Family history: Depression (situation)
160332003	C2003500.000	'160332003',	Mental health problems	160332003-Family history: Anxiety state (situation)
160334002	C2003500.000	'160334002',	Mental health problems	160334002-Family history: Mental disorder NOS (situation)
16039007	C2003500.000	'16039007',	Mental health problems	16039007-Hysterical amnesia (finding)
161103001	C2003500.000	'161103001',	Mental health problems	161103001-Schizophrenia association member (finding)
161104007	C2003500.000	'161104007',	Mental health problems	161104007-Manic-depression association member (finding)
161468000	C2003500.000	'161468000',	Mental health problems	161468000-History of - schizophrenia (situation)
161469008	C2003500.000	'161469008',	Mental health problems	161469008-History of - depression (situation)
161470009	C2003500.000	'161470009',	Mental health problems	161470009-History of - anxiety state (situation)
162004	C2003500.000	'162004',	Mental health problems	162004-Severe manic bipolar I disorder without psychotic features (disorder)
162221009	C2003500.000	'162221009',	Mental health problems	162221009-Restlessness (finding)
162318009	C2003500.000	'162318009',	Mental health problems	162318009-Life crisis, life event (finding)
162326001	C2003500.000	'162326001',	Mental health problems	162326001-Worried (finding)
162725004	C2003500.000	'162725004',	Mental health problems	162725004-On examination - irritable (finding)
16295005	C2003500.000	'16295005',	Mental health problems	16295005-Bipolar II disorder, most recent episode major depressive (disorder)
16506000	C2003500.000	'16506000',	Mental health problems	16506000-Mixed bipolar I disorder (disorder)
16805009	C2003500.000	'16805009',	Mental health problems	16805009-Cluster A personality disorder (disorder)
16812000	C2003500.000	'16812000',	Mental health problems	16812000-Absolute impotence (disorder)
16962006	C2003500.000	'16962006',	Mental health problems	16962006-Feeling hatred (finding)
16990005	C2003500.000	'16990005',	Mental health problems	16990005-Subchronic schizophrenia (disorder)
17029006	C2003500.000	'17029006',	Mental health problems	17029006-Feeling despair (finding)
171207006	C2003500.000	'171207006',	Mental health problems	171207006-Depression screening (procedure)
171398007	C2003500.000	'171398007',	Mental health problems	171398007-Examination for suspected mental disorder (procedure)
171423009	C2003500.000	'171423009',	Mental health problems	171423009-Mental Health Act examination (procedure)
171424003	C2003500.000	'171424003',	Mental health problems	171424003-Section examination - patient's GP (procedure)
171425002	C2003500.000	'171425002',	Mental health problems	171425002-Section examination - approved doctor (procedure)
171426001	C2003500.000	'171426001',	Mental health problems	171426001-Section examination - social worker (procedure)
171427005	C2003500.000	'171427005',	Mental health problems	171427005-Mental Health Act examination NOS (procedure)
17155009	C2003500.000	'17155009',	Mental health problems	17155009-Trichotillomania (disorder)
17226007	C2003500.000	'17226007',	Mental health problems	17226007-Adjustment disorder (disorder)
17262008	C2003500.000	'17262008',	Mental health problems	17262008-Non-alcoholic Korsakoff's psychosis (disorder)
17435002	C2003500.000	'17435002',	Mental health problems	17435002-Chronic paranoid schizophrenia with acute exacerbations (disorder)
17496003	C2003500.000	'17496003',	Mental health problems	17496003-Organic anxiety disorder (disorder)
17704007	C2003500.000	'17704007',	Mental health problems	17704007-Masturbation (finding)
17782008	C2003500.000	'17782008',	Mental health problems	17782008-Bipolar I disorder, most recent episode manic with catatonic features (disorder)
17961008	C2003500.000	'17961008',	Mental health problems	17961008-Conduct disorder, childhood-onset type (disorder)
18003009	C2003500.000	'18003009',	Mental health problems	18003009-Gender identity disorder of adulthood (disorder)
18085000	C2003500.000	'18085000',	Mental health problems	18085000-Compulsive gambling (disorder)
18117002	C2003500.000	'18117002',	Mental health problems	18117002-Paranoid character (finding)
1816003	C2003500.000	'1816003',	Mental health problems	1816003-Panic disorder with agoraphobia, severe agoraphobic avoidance AND mild panic attacks (disorder)
18186001	C2003500.000	'18186001',	Mental health problems	18186001-True compulsive fetishism (disorder)
18191000	C2003500.000	'18191000',	Mental health problems	18191000-Salaam spasm (finding)
18193002	C2003500.000	'18193002',	Mental health problems	18193002-Hypochondriasis (disorder)
18260003	C2003500.000	'18260003',	Mental health problems	18260003-Postpartum psychosis (disorder)
18393005	C2003500.000	'18393005',	Mental health problems	18393005-Undifferentiated somatoform disorder (disorder)
18573003	C2003500.000	'18573003',	Mental health problems	18573003-Obsessional erotomania (disorder)
18576006	C2003500.000	'18576006',	Mental health problems	18576006-Primary functional encopresis (finding)
18818009	C2003500.000	'18818009',	Mental health problems	18818009-Moderate recurrent major depression (disorder)
18941000	C2003500.000	'18941000',	Mental health problems	18941000-Oppositional defiant disorder (disorder)
18963009	C2003500.000	'18963009',	Mental health problems	18963009-Mood swings (finding)
18966001	C2003500.000	'18966001',	Mental health problems	18966001-Autoscopic hallucination (finding)
191455000	C2003500.000	'191455000',	Mental health problems	191455000-Presenile dementia with depression (disorder)
191457008	C2003500.000	'191457008',	Mental health problems	191457008-Senile dementia with depressive or paranoid features (disorder)
191459006	C2003500.000	'191459006',	Mental health problems	191459006-Senile dementia with depression (disorder)
191460001	C2003500.000	'191460001',	Mental health problems	191460001-Senile dementia with depressive or paranoid features NOS (disorder)
191485005	C2003500.000	'191485005',	Mental health problems	191485005-Drug-induced paranoid state (disorder)
191519005	C2003500.000	'191519005',	Mental health problems	191519005-Dementia associated with another disease (disorder)
191526005	C2003500.000	'191526005',	Mental health problems	191526005-Schizophrenic disorders (disorder)
191527001	C2003500.000	'191527001',	Mental health problems	191527001-Simple schizophrenia (disorder)
191528006	C2003500.000	'191528006',	Mental health problems	191528006-Unspecified schizophrenia (disorder)
191530008	C2003500.000	'191530008',	Mental health problems	191530008-Acute exacerbation of subchronic schizophrenia (disorder)
191531007	C2003500.000	'191531007',	Mental health problems	191531007-Acute exacerbation of chronic schizophrenia (disorder)
191534004	C2003500.000	'191534004',	Mental health problems	191534004-Simple schizophrenia NOS (disorder)
191535003	C2003500.000	'191535003',	Mental health problems	191535003-Unspecified hebephrenic schizophrenia (disorder)
191536002	C2003500.000	'191536002',	Mental health problems	191536002-Subchronic hebephrenic schizophrenia (disorder)
191537006	C2003500.000	'191537006',	Mental health problems	191537006-Chronic hebephrenic schizophrenia (disorder)
191538001	C2003500.000	'191538001',	Mental health problems	191538001-Acute exacerbation of subchronic hebephrenic schizophrenia (disorder)
191539009	C2003500.000	'191539009',	Mental health problems	191539009-Acute exacerbation of chronic hebephrenic schizophrenia (disorder)
191540006	C2003500.000	'191540006',	Mental health problems	191540006-Hebephrenic schizophrenia in remission (disorder)
191541005	C2003500.000	'191541005',	Mental health problems	191541005-Hebephrenic schizophrenia NOS (disorder)
191542003	C2003500.000	'191542003',	Mental health problems	191542003-Catatonic schizophrenia (disorder)
191543008	C2003500.000	'191543008',	Mental health problems	191543008-Unspecified catatonic schizophrenia (disorder)
191547009	C2003500.000	'191547009',	Mental health problems	191547009-Acute exacerbation of subchronic catatonic schizophrenia (disorder)
191548004	C2003500.000	'191548004',	Mental health problems	191548004-Acute exacerbation of chronic catatonic schizophrenia (disorder)
191550007	C2003500.000	'191550007',	Mental health problems	191550007-Catatonic schizophrenia NOS (disorder)
191551006	C2003500.000	'191551006',	Mental health problems	191551006-Unspecified paranoid schizophrenia (disorder)
191554003	C2003500.000	'191554003',	Mental health problems	191554003-Acute exacerbation of subchronic paranoid schizophrenia (disorder)
191555002	C2003500.000	'191555002',	Mental health problems	191555002-Acute exacerbation of chronic paranoid schizophrenia (disorder)
191557005	C2003500.000	'191557005',	Mental health problems	191557005-Paranoid schizophrenia NOS (disorder)
191559008	C2003500.000	'191559008',	Mental health problems	191559008-Latent schizophrenia (disorder)
191560003	C2003500.000	'191560003',	Mental health problems	191560003-Unspecified latent schizophrenia (disorder)
191561004	C2003500.000	'191561004',	Mental health problems	191561004-Subchronic latent schizophrenia (disorder)
191562006	C2003500.000	'191562006',	Mental health problems	191562006-Chronic latent schizophrenia (disorder)
191563001	C2003500.000	'191563001',	Mental health problems	191563001-Acute exacerbation of subchronic latent schizophrenia (disorder)
191564007	C2003500.000	'191564007',	Mental health problems	191564007-Acute exacerbation of chronic latent schizophrenia (disorder)
191565008	C2003500.000	'191565008',	Mental health problems	191565008-Latent schizophrenia in remission (disorder)
191566009	C2003500.000	'191566009',	Mental health problems	191566009-Latent schizophrenia NOS (disorder)
191567000	C2003500.000	'191567000',	Mental health problems	191567000-Schizoaffective schizophrenia (disorder)
191568005	C2003500.000	'191568005',	Mental health problems	191568005-Unspecified schizoaffective schizophrenia (disorder)
191569002	C2003500.000	'191569002',	Mental health problems	191569002-Subchronic schizoaffective schizophrenia (disorder)
191570001	C2003500.000	'191570001',	Mental health problems	191570001-Chronic schizoaffective schizophrenia (disorder)
191571002	C2003500.000	'191571002',	Mental health problems	191571002-Acute exacerbation of subchronic schizoaffective schizophrenia (disorder)
191572009	C2003500.000	'191572009',	Mental health problems	191572009-Acute exacerbation of chronic schizoaffective schizophrenia (disorder)
191574005	C2003500.000	'191574005',	Mental health problems	191574005-Schizoaffective schizophrenia in remission (disorder)
191575006	C2003500.000	'191575006',	Mental health problems	191575006-Schizoaffective schizophrenia NOS (disorder)
191577003	C2003500.000	'191577003',	Mental health problems	191577003-Cenesthopathic schizophrenia (disorder)
191578008	C2003500.000	'191578008',	Mental health problems	191578008-Other schizophrenia NOS (disorder)
191579000	C2003500.000	'191579000',	Mental health problems	191579000-Schizophrenia NOS (disorder)
191616006	C2003500.000	'191616006',	Mental health problems	191616006-Recurrent depression (disorder)
191618007	C2003500.000	'191618007',	Mental health problems	191618007-Bipolar affective disorder, current episode manic (disorder)
191619004	C2003500.000	'191619004',	Mental health problems	191619004-Bipolar affective disorder, currently manic, unspecified (disorder)
191620005	C2003500.000	'191620005',	Mental health problems	191620005-Bipolar affective disorder, currently manic, mild (disorder)
191621009	C2003500.000	'191621009',	Mental health problems	191621009-Bipolar affective disorder, currently manic, moderate (disorder)
191622002	C2003500.000	'191622002',	Mental health problems	191622002-Bipolar affective disorder, currently manic, severe, without mention of psychosis (disorder)
191623007	C2003500.000	'191623007',	Mental health problems	191623007-Bipolar affective disorder, currently manic, severe, with psychosis (disorder)
191624001	C2003500.000	'191624001',	Mental health problems	191624001-Bipolar affective disorder, currently manic, in partial or unspecified remission (disorder)
191625000	C2003500.000	'191625000',	Mental health problems	191625000-Bipolar affective disorder, currently manic, in full remission (disorder)
191626004	C2003500.000	'191626004',	Mental health problems	191626004-Bipolar affective disorder, currently manic, NOS (disorder)
191627008	C2003500.000	'191627008',	Mental health problems	191627008-Bipolar affective disorder, current episode depression (disorder)
191628003	C2003500.000	'191628003',	Mental health problems	191628003-Bipolar affective disorder, currently depressed, unspecified (disorder)
191629006	C2003500.000	'191629006',	Mental health problems	191629006-Bipolar affective disorder, currently depressed, mild (disorder)
191630001	C2003500.000	'191630001',	Mental health problems	191630001-Bipolar affective disorder, currently depressed, moderate (disorder)
191631002	C2003500.000	'191631002',	Mental health problems	191631002-Bipolar affective disorder, currently depressed, severe, without mention of psychosis (disorder)
191632009	C2003500.000	'191632009',	Mental health problems	191632009-Bipolar affective disorder, currently depressed, severe, with psychosis (disorder)
191633004	C2003500.000	'191633004',	Mental health problems	191633004-Bipolar affective disorder, currently depressed, in partial or unspecified remission (disorder)
191634005	C2003500.000	'191634005',	Mental health problems	191634005-Bipolar affective disorder, currently depressed, in full remission (disorder)
191635006	C2003500.000	'191635006',	Mental health problems	191635006-Bipolar affective disorder, currently depressed, NOS (disorder)
191636007	C2003500.000	'191636007',	Mental health problems	191636007-Mixed bipolar affective disorder (disorder)
191637003	C2003500.000	'191637003',	Mental health problems	191637003-Mixed bipolar affective disorder, unspecified (disorder)
191638008	C2003500.000	'191638008',	Mental health problems	191638008-Mixed bipolar affective disorder, mild (disorder)
191639000	C2003500.000	'191639000',	Mental health problems	191639000-Mixed bipolar affective disorder, moderate (disorder)
191640003	C2003500.000	'191640003',	Mental health problems	191640003-Mixed bipolar affective disorder, severe, without mention of psychosis (disorder)
191641004	C2003500.000	'191641004',	Mental health problems	191641004-Mixed bipolar affective disorder, severe, with psychosis (disorder)
191642006	C2003500.000	'191642006',	Mental health problems	191642006-Mixed bipolar affective disorder, in partial or unspecified remission (disorder)
191643001	C2003500.000	'191643001',	Mental health problems	191643001-Mixed bipolar affective disorder, in full remission (disorder)
191644007	C2003500.000	'191644007',	Mental health problems	191644007-Mixed bipolar affective disorder, NOS (disorder)
191646009	C2003500.000	'191646009',	Mental health problems	191646009-Unspecified bipolar affective disorder (disorder)
191647000	C2003500.000	'191647000',	Mental health problems	191647000-Unspecified bipolar affective disorder, unspecified (disorder)
191648005	C2003500.000	'191648005',	Mental health problems	191648005-Unspecified bipolar affective disorder, mild (disorder)
191649002	C2003500.000	'191649002',	Mental health problems	191649002-Unspecified bipolar affective disorder, moderate (disorder)
191650002	C2003500.000	'191650002',	Mental health problems	191650002-Unspecified bipolar affective disorder, severe, without mention of psychosis (disorder)
191651003	C2003500.000	'191651003',	Mental health problems	191651003-Unspecified bipolar affective disorder, severe, with psychosis (disorder)
191652005	C2003500.000	'191652005',	Mental health problems	191652005-Unspecified bipolar affective disorder, in partial or unspecified remission (disorder)
191653000	C2003500.000	'191653000',	Mental health problems	191653000-Unspecified bipolar affective disorder, in full remission (disorder)
191654006	C2003500.000	'191654006',	Mental health problems	191654006-Unspecified bipolar affective disorder, NOS (disorder)
191658009	C2003500.000	'191658009',	Mental health problems	191658009-Atypical manic disorder (disorder)
191667009	C2003500.000	'191667009',	Mental health problems	191667009-Paranoid disorder (disorder)
191668004	C2003500.000	'191668004',	Mental health problems	191668004-Simple paranoid state (disorder)
191670008	C2003500.000	'191670008',	Mental health problems	191670008-Shared paranoid disorder (disorder)
191671007	C2003500.000	'191671007',	Mental health problems	191671007-Other paranoid states (disorder)
191672000	C2003500.000	'191672000',	Mental health problems	191672000-Paranoia querulans (disorder)
191673005	C2003500.000	'191673005',	Mental health problems	191673005-Other paranoid states NOS (disorder)
191674004	C2003500.000	'191674004',	Mental health problems	191674004-Paranoid psychosis NOS (disorder)
191677006	C2003500.000	'191677006',	Mental health problems	191677006-Acute hysterical psychosis (disorder)
191680007	C2003500.000	'191680007',	Mental health problems	191680007-Psychogenic paranoid psychosis (disorder)
191683009	C2003500.000	'191683009',	Mental health problems	191683009-Psychogenic stupor (disorder)
191689008	C2003500.000	'191689008',	Mental health problems	191689008-Active infantile autism (disorder)
191690004	C2003500.000	'191690004',	Mental health problems	191690004-Residual infantile autism (disorder)
191691000	C2003500.000	'191691000',	Mental health problems	191691000-Infantile autism NOS (disorder)
191692007	C2003500.000	'191692007',	Mental health problems	191692007-Active disintegrative psychoses (disorder)
191693002	C2003500.000	'191693002',	Mental health problems	191693002-Residual disintegrative psychoses (disorder)
191694008	C2003500.000	'191694008',	Mental health problems	191694008-Disintegrative psychosis NOS (disorder)
191702005	C2003500.000	'191702005',	Mental health problems	191702005-Neurotic, personality and other nonpsychotic disorders (disorder)
191703000	C2003500.000	'191703000',	Mental health problems	191703000-Anxiety disorder (disorder)
191704006	C2003500.000	'191704006',	Mental health problems	191704006-Anxiety state unspecified (finding)
191706008	C2003500.000	'191706008',	Mental health problems	191706008-Generalised anxiety disorder (disorder)
191708009	C2003500.000	'191708009',	Mental health problems	191708009-Chronic anxiety (finding)
191709001	C2003500.000	'191709001',	Mental health problems	191709001-Recurrent anxiety (finding)
191711005	C2003500.000	'191711005',	Mental health problems	191711005-Anxiety state NOS (finding)
191714002	C2003500.000	'191714002',	Mental health problems	191714002-Dissociative convulsions (disorder)
191722009	C2003500.000	'191722009',	Mental health problems	191722009-Agoraphobia with panic attacks (disorder)
191723004	C2003500.000	'191723004',	Mental health problems	191723004-Agoraphobia without mention of panic attacks (disorder)
191728008	C2003500.000	'191728008',	Mental health problems	191728008-Fear of crowds (finding)
191736004	C2003500.000	'191736004',	Mental health problems	191736004-Obsessive-compulsive disorder (disorder)
191743005	C2003500.000	'191743005',	Mental health problems	191743005-Somatization disorder (disorder)
191765005	C2003500.000	'191765005',	Mental health problems	191765005-Emotionally unstable personality disorder (disorder)
191780004	C2003500.000	'191780004',	Mental health problems	191780004-Transvestism (disorder)
191793009	C2003500.000	'191793009',	Mental health problems	191793009-Inhibited sexual desire (finding)
191797005	C2003500.000	'191797005',	Mental health problems	191797005-Other psychosexual disorders (finding)
191951000	C2003500.000	'191951000',	Mental health problems	191951000-Psychogenic musculoskeletal symptoms NOS (finding)
191952007	C2003500.000	'191952007',	Mental health problems	191952007-Somatoform autonomic dysfunction - respiratory tract (disorder)
191953002	C2003500.000	'191953002',	Mental health problems	191953002-Psychogenic air hunger (disorder)
191954008	C2003500.000	'191954008',	Mental health problems	191954008-Psychogenic cough (finding)
191956005	C2003500.000	'191956005',	Mental health problems	191956005-Psychogenic hyperventilation (finding)
191957001	C2003500.000	'191957001',	Mental health problems	191957001-Psychogenic yawning (finding)
191964004	C2003500.000	'191964004',	Mental health problems	191964004-Psychogenic cardiovascular symptom NOS (disorder)
191965003	C2003500.000	'191965003',	Mental health problems	191965003-Psychogenic skin symptoms (disorder)
191966002	C2003500.000	'191966002',	Mental health problems	191966002-Psychogenic pruritus (disorder)
191967006	C2003500.000	'191967006',	Mental health problems	191967006-Psychogenic skin symptoms NOS (disorder)
191970005	C2003500.000	'191970005',	Mental health problems	191970005-Cyclical vomiting - psychogenic (disorder)
191972002	C2003500.000	'191972002',	Mental health problems	191972002-Psychogenic dyspepsia (disorder)
191973007	C2003500.000	'191973007',	Mental health problems	191973007-Psychogenic constipation (disorder)
191974001	C2003500.000	'191974001',	Mental health problems	191974001-Psychogenic gastrointestinal tract symptom NOS (disorder)
191975000	C2003500.000	'191975000',	Mental health problems	191975000-Psychogenic genitourinary tract symptoms (finding)
191976004	C2003500.000	'191976004',	Mental health problems	191976004-Psychogenic genitourinary tract malfunction unspecified (finding)
191977008	C2003500.000	'191977008',	Mental health problems	191977008-Psychogenic dysmenorrhea (finding)
191978003	C2003500.000	'191978003',	Mental health problems	191978003-Psychogenic dysuria (finding)
191979006	C2003500.000	'191979006',	Mental health problems	191979006-Psychogenic genitourinary tract symptom NOS (finding)
191980009	C2003500.000	'191980009',	Mental health problems	191980009-Psychogenic endocrine malfunction (disorder)
191981008	C2003500.000	'191981008',	Mental health problems	191981008-Psychogenic symptom of special sense organ (disorder)
191982001	C2003500.000	'191982001',	Mental health problems	191982001-Other psychogenic malfunction (disorder)
191983006	C2003500.000	'191983006',	Mental health problems	191983006-Bruxism (teeth grinding) (disorder)
191984000	C2003500.000	'191984000',	Mental health problems	191984000-Other psychogenic malfunction NOS (disorder)
191986003	C2003500.000	'191986003',	Mental health problems	191986003-Psychogenic syndromes NEC (disorder)
191992009	C2003500.000	'191992009',	Mental health problems	191992009-Repetitive routines (finding)
192002003	C2003500.000	'192002003',	Mental health problems	192002003-Night terrors (disorder)
192014006	C2003500.000	'192014006',	Mental health problems	192014006-Psychogenic rumination (disorder)
192019001	C2003500.000	'192019001',	Mental health problems	192019001-Craving for particular food (finding)
192027005	C2003500.000	'192027005',	Mental health problems	192027005-Psychogenic pain unspecified (disorder)
192029008	C2003500.000	'192029008',	Mental health problems	192029008-Psychogenic backache (disorder)
192031004	C2003500.000	'192031004',	Mental health problems	192031004-Other and unspecified psychogenic syndrome NEC (disorder)
192035008	C2003500.000	'192035008',	Mental health problems	192035008-Psychogenic syndromes NOS (disorder)
192041001	C2003500.000	'192041001',	Mental health problems	192041001-Acute situational disturbance (disorder)
192042008	C2003500.000	'192042008',	Mental health problems	192042008-Acute post-trauma stress state (disorder)
192054008	C2003500.000	'192054008',	Mental health problems	192054008-Culture shock (disorder)
192065003	C2003500.000	'192065003',	Mental health problems	192065003-Hospitalism (disorder)
192069009	C2003500.000	'192069009',	Mental health problems	192069009-Specific nonpsychotic mental disorders following organic brain damage (disorder)
192073007	C2003500.000	'192073007',	Mental health problems	192073007-Change in personality (disorder)
192076004	C2003500.000	'192076004',	Mental health problems	192076004-Other specific mental disorder following organic brain damage (disorder)
192077008	C2003500.000	'192077008',	Mental health problems	192077008-Nonpsychotic mental disorder following organic brain damage NOS (disorder)
192079006	C2003500.000	'192079006',	Mental health problems	192079006-Postviral depression (disorder)
192080009	C2003500.000	'192080009',	Mental health problems	192080009-Chronic depression (disorder)
192083006	C2003500.000	'192083006',	Mental health problems	192083006-Aggressive outburst (finding)
192099000	C2003500.000	'192099000',	Mental health problems	192099000-Childhood disorder of conduct and emotion (disorder)
192111000	C2003500.000	'192111000',	Mental health problems	192111000-Disturbance of anxiety and fearfulness in childhood and adolescence NOS (disorder)
192126003	C2003500.000	'192126003',	Mental health problems	192126003-Childhood hyperkinetic syndrome (disorder)
192127007	C2003500.000	'192127007',	Mental health problems	192127007-Child attention deficit disorder (disorder)
192131001	C2003500.000	'192131001',	Mental health problems	192131001-Hyperkinesis with developmental delay (disorder)
192132008	C2003500.000	'192132008',	Mental health problems	192132008-Hyperkinetic conduct disorder (disorder)
192151002	C2003500.000	'192151002',	Mental health problems	192151002-Other specified neuroses or other mental disorders (disorder)
192152009	C2003500.000	'192152009',	Mental health problems	192152009-Neuroses or other mental disorder NOS (disorder)
192158008	C2003500.000	'192158008',	Mental health problems	192158008-[X]Mental and behavioral disorders (disorder)
192159000	C2003500.000	'192159000',	Mental health problems	192159000-[X]Organic, including symptomatic, mental disorders (disorder)
192180006	C2003500.000	'192180006',	Mental health problems	192180006-[X] Dementia: [unspecif] or [presenile NOS (including presenile psychosis NOS)] or [primary degenerative NOS] or [senile NOS (including senile psychosis NOS)] or [senile depressed or paranoi
192181005	C2003500.000	'192181005',	Mental health problems	192181005-[X]Organic amnesic syndrome not induced by alcohol/other psychoactive substances (disorder)
192187009	C2003500.000	'192187009',	Mental health problems	192187009-[X]Other mental disorders due to brain damage and dysfunction and to physical disease (disorder)
192190003	C2003500.000	'192190003',	Mental health problems	192190003-[X] (Organic delusional (schizophrenia-like) disorder) or (paranoid organic state) or (schizophrenia-like psychosis in epilepsy) (disorder)
192196009	C2003500.000	'192196009',	Mental health problems	192196009-[X] (Other specified mental disorder due to brain damage and dysfunction and to physical disease) or (epileptic psychosis NOS) (disorder)
192197000	C2003500.000	'192197000',	Mental health problems	192197000-[X] (Unspecified mental disorder due to brain damage and dysfunction and to physical disease) or (organic mental disorder (including brain syndrome) NOS) (disorder)
192198005	C2003500.000	'192198005',	Mental health problems	192198005-[X]Personality and behavioral disorders due to brain disease, damage and dysfunction (disorder)
192199002	C2003500.000	'192199002',	Mental health problems	192199002-[X] (Organic personality disorder (& [pseudopsychopathic] or [limbic epilepsy]) or (frontal lobe syndrome) or (lobotomy [& postleucotomy] syndrome) (disorder)
192202007	C2003500.000	'192202007',	Mental health problems	192202007-[X] (Other organic personality and behavioural disorders due to brain disease, damage and dysfunction) or (right hemispheric organic affective disorder) (disorder)
192203002	C2003500.000	'192203002',	Mental health problems	192203002-[X] (Unspecified organic personality and behavioural disorder due to brain disease, damage and dysfunction) or (organic psychosyndrome) (disorder)
192204008	C2003500.000	'192204008',	Mental health problems	192204008-[X] (Unspecified organic or symptomatic mental disorder) or (organic psychosis NOS) or (symptomatic psychosis NOS) (disorder)
192318004	C2003500.000	'192318004',	Mental health problems	192318004-[X]Schizophrenia, schizotypal and delusional disorders (disorder)
192321002	C2003500.000	'192321002',	Mental health problems	192321002-[X] (Catatonic schizophrenia) or (catatonic stupor) or (schizophrenic catalepsy) or (schizophrenic catatonia) or (schizophrenic flexibilatis cerea) (disorder)
192322009	C2003500.000	'192322009',	Mental health problems	192322009-[X]Undifferentiated schizophrenia (disorder)
192326007	C2003500.000	'192326007',	Mental health problems	192326007-[X] (Schizophrenia: [cenesthopathic] or [other]) or (schizophreniform disorder [including psychosis] NOS) (disorder)
192327003	C2003500.000	'192327003',	Mental health problems	192327003-[X]Schizophrenia, unspecified (disorder)
192328008	C2003500.000	'192328008',	Mental health problems	192328008-[X] Schizotypal disorder (& [latent] or [latent schizophrenic reaction] or [borderline] or [prepsychotic] or [prodromal] or [pseudoneurotic] or [pseudopsychopathic] (disorder)
192330005	C2003500.000	'192330005',	Mental health problems	192330005-[X] Delusional disorder (& [paranoia] or [paranoid psychosis] or [paranoid state] or [paraphrenia - late] or [sensitiver Beziehungswahn] (disorder)
192331009	C2003500.000	'192331009',	Mental health problems	192331009-[X] (Other persistent delusional disorders) or (delusional dysmorphophobia) or (involutional paranoid state) or (paranoia querulans) (disorder)
192332002	C2003500.000	'192332002',	Mental health problems	192332002-[X]Persistent delusional disorder, unspecified (disorder)
192334001	C2003500.000	'192334001',	Mental health problems	192334001-[X] Acute polymorphic psychotic disorder without symptoms of schizophrenia (& [bouffee delirante] or [cycloid psychosis]) (disorder)
192335000	C2003500.000	'192335000',	Mental health problems	192335000-[X]Acute polymorphic psychotic disorder with symptoms of schizophrenia (disorder)
192336004	C2003500.000	'192336004',	Mental health problems	192336004-[X] Acute schizophrenia-like psychotic disorder (& [brief schizophreniform disorder] or [brief schizophrenifrm psych] or [oneirophrenia] or [schizophrenic reaction]) (disorder)
192338003	C2003500.000	'192338003',	Mental health problems	192338003-[X] (Other acute predominantly delusional psychotic disorders) or (psychogenic paranoid psychosis) (disorder)
192339006	C2003500.000	'192339006',	Mental health problems	192339006-[X]Other acute and transient psychotic disorders (disorder)
192340008	C2003500.000	'192340008',	Mental health problems	192340008-[X]Acute and transient psychotic disorder, unspecified (& [reactive psychosis (including brief NOS)]) (disorder)
192344004	C2003500.000	'192344004',	Mental health problems	192344004-[X]Other schizoaffective disorders (disorder)
192345003	C2003500.000	'192345003',	Mental health problems	192345003-[X]Schizoaffective disorder, unspecified (disorder)
192346002	C2003500.000	'192346002',	Mental health problems	192346002-[X] (Other nonorganic psychotic disorders) or (chronic hallucinatory psychosis)
192347006	C2003500.000	'192347006',	Mental health problems	192347006-[X] Psychosis: [unspecified nonorganic] or [NOS] (disorder)
192349009	C2003500.000	'192349009',	Mental health problems	192349009-[X] Manic episode (& [bipolar disorder, single manic episode]) (disorder)
192351008	C2003500.000	'192351008',	Mental health problems	192351008-[X]Mania without psychotic symptoms (disorder)
192352001	C2003500.000	'192352001',	Mental health problems	192352001-[X] (Mania with psychotic symptoms (& mood [congruent] or [incongruent])) or (manic stupor) (disorder)
192353006	C2003500.000	'192353006',	Mental health problems	192353006-[X]Other manic episodes (disorder)
192354000	C2003500.000	'192354000',	Mental health problems	192354000-[X] Mania: [episode, unspecified] or [NOS] (disorder)
192356003	C2003500.000	'192356003',	Mental health problems	192356003-[X]Bipolar affective disorder, current episode manic without psychotic symptoms (disorder)
192357007	C2003500.000	'192357007',	Mental health problems	192357007-[X]Bipolar affective disorder, current episode manic with psychotic symptoms (disorder)
192358002	C2003500.000	'192358002',	Mental health problems	192358002-[X]Bipolar affective disorder, current episode mild or moderate depression (disorder)
192359005	C2003500.000	'192359005',	Mental health problems	192359005-[X]Bipolar affective disorder, current episode severe depression without psychotic symptoms (disorder)
192362008	C2003500.000	'192362008',	Mental health problems	192362008-Bipolar affective disorder, current episode mixed (disorder)
192363003	C2003500.000	'192363003',	Mental health problems	192363003-[X]Bipolar affective disorder, currently in remission (disorder)
192364009	C2003500.000	'192364009',	Mental health problems	192364009-[X] (Bipolar affective disorders: [bipolar II] or [other]) or (recurrent manic episodes) (disorder)
192365005	C2003500.000	'192365005',	Mental health problems	192365005-[X]Bipolar affective disorder, unspecified (disorder)
192367002	C2003500.000	'192367002',	Mental health problems	192367002-[X]Mild depressive episode (disorder)
192368007	C2003500.000	'192368007',	Mental health problems	192368007-[X]Moderate depressive episode (disorder)
192369004	C2003500.000	'192369004',	Mental health problems	192369004-[X] Severe depressive episode without psychotic symptoms: (& [single episode agitated depression] or [single episode major depression] or [single episode vital depression]) (disorder)
192370003	C2003500.000	'192370003',	Mental health problems	192370003-[X] Severe depressive episode with psychotic symptoms: (& single episode of [major depression] or [psychogenic depressive psychosis] or [psychotic depression] or [reactive depressive psychos
192371004	C2003500.000	'192371004',	Mental health problems	192371004-[X] Depression: [other episodes] or [atypical] or [single episode masked NOS] (disorder)
192372006	C2003500.000	'192372006',	Mental health problems	192372006-[X] (Depression: [episode, unspecified] or [NOS (& reactive)] or [depressive disorder NOS] (disorder)
192375008	C2003500.000	'192375008',	Mental health problems	192375008-[X]Recurrent depressive disorder, current episode mild (disorder)
192376009	C2003500.000	'192376009',	Mental health problems	192376009-[X]Recurrent depressive disorder, current episode moderate (disorder)
192377000	C2003500.000	'192377000',	Mental health problems	192377000-[X]Depression without psychotic symptoms: [recurrent: [major] or [manic-depressive psychosis, depressed type] or [vital] or [current severe episode]] or [endogenous] (disorder)
192378005	C2003500.000	'192378005',	Mental health problems	192378005-[X] Depression with psychotic symptoms: [recurrent: (current episode severe) or (manic-depressive, depressed type) or (severe major episodes) or (severe episodes)] or [endogenous] (disorder)
192379002	C2003500.000	'192379002',	Mental health problems	192379002-[X]Recurrent depressive disorder, currently in remission (disorder)
192380004	C2003500.000	'192380004',	Mental health problems	192380004-[X]Other recurrent depressive disorders (disorder)
192381000	C2003500.000	'192381000',	Mental health problems	192381000-[X] Depression recurrent: [unspecified] or [monopolar NOS] (disorder)
192382007	C2003500.000	'192382007',	Mental health problems	192382007-[X]Persistent mood affective disorders (finding)
192385009	C2003500.000	'192385009',	Mental health problems	192385009-[X]Other persistent mood affective disorders (finding)
192386005	C2003500.000	'192386005',	Mental health problems	192386005-[X]Persistent mood affective disorder, unspecified (finding)
192387001	C2003500.000	'192387001',	Mental health problems	192387001-[X]Other mood affective disorders (finding)
192388006	C2003500.000	'192388006',	Mental health problems	192388006-[X] Mood affective disorders: [other single] or [mixed episode] (disorder)
192389003	C2003500.000	'192389003',	Mental health problems	192389003-[X] Recurrent mood affective disorders: [brief episodes] or [other] (disorder)
192390007	C2003500.000	'192390007',	Mental health problems	192390007-[X]Other specified mood affective disorders (finding)
192391006	C2003500.000	'192391006',	Mental health problems	192391006-[X]Mood affective disorder: [unspecified] or [psychosis NOS] (disorder)
192393009	C2003500.000	'192393009',	Mental health problems	192393009-[X]Phobic anxiety disorders (disorder)
192394003	C2003500.000	'192394003',	Mental health problems	192394003-[X] Agoraphobia (& [without history of panic disorder] or [with panic disorder]) (disorder)
192396001	C2003500.000	'192396001',	Mental health problems	192396001-[X] Specific (isolated) phobias (& [acrophobia] or [animal] or [claustrophobia] or [simple phobia]) (disorder)
192397005	C2003500.000	'192397005',	Mental health problems	192397005-[X]Other phobic anxiety disorders (disorder)
192398000	C2003500.000	'192398000',	Mental health problems	192398000-[X]Phobic anxiety disorder, unspecified (disorder)
192399008	C2003500.000	'192399008',	Mental health problems	192399008-[X]Other anxiety disorders (disorder)
192400001	C2003500.000	'192400001',	Mental health problems	192400001-[X]Panic disorder [episodic paroxysmal anxiety] (disorder)
192403004	C2003500.000	'192403004',	Mental health problems	192403004-[X]Other mixed anxiety disorders (disorder)
192404005	C2003500.000	'192404005',	Mental health problems	192404005-[X] Anxiety disorders: [other specified] or [anxiety hysteria] (disorder)
192405006	C2003500.000	'192405006',	Mental health problems	192405006-[X]Anxiety disorder, unspecified (disorder)
192407003	C2003500.000	'192407003',	Mental health problems	192407003-[X]Predominantly obsessional thoughts or ruminations (disorder)
192408008	C2003500.000	'192408008',	Mental health problems	192408008-[X]Predominantly compulsive acts [obsessional rituals] (disorder)
192409000	C2003500.000	'192409000',	Mental health problems	192409000-[X]Mixed obsessional thoughts and acts (disorder)
192410005	C2003500.000	'192410005',	Mental health problems	192410005-[X]Other obsessive-compulsive disorders (disorder)
192411009	C2003500.000	'192411009',	Mental health problems	192411009-[X]Obsessive-compulsive disorder, unspecified (disorder)
192414001	C2003500.000	'192414001',	Mental health problems	192414001-[X] Acute stress reaction (& [crisis reaction] or [crisis state] or [psychic shock] or [combat fatigue]) (disorder)
192416004	C2003500.000	'192416004',	Mental health problems	192416004-[X] Adjustment disorders (& [culture shock] or [grief reaction] or [hospitalism in children]) (disorder)
192417008	C2003500.000	'192417008',	Mental health problems	192417008-[X]Other reactions to severe stress (disorder)
192418003	C2003500.000	'192418003',	Mental health problems	192418003-[X]Reaction to severe stress, unspecified (disorder)
192419006	C2003500.000	'192419006',	Mental health problems	192419006-[X]Dissociative [conversion] disorders (disorder)
192423003	C2003500.000	'192423003',	Mental health problems	192423003-[X]Trance and possession disorders (disorder)
192424009	C2003500.000	'192424009',	Mental health problems	192424009-[X] Dissociative motor disorders (& [psychogenic aphonia] or [psychogenic dysphonia]) (disorder)
192426006	C2003500.000	'192426006',	Mental health problems	192426006-[X] Dissociative anaesthesia and sensory loss (& [psychogenic deafness]) (disorder)
192427002	C2003500.000	'192427002',	Mental health problems	192427002-[X]Mixed dissociative [conversion] disorders (disorder)
192428007	C2003500.000	'192428007',	Mental health problems	192428007-[X] Dissociative (conversion) disorders: [other] or [Ganser's syndrome] or [multiple personality] or [psychogenic confusion] or [psychogenic twilight state] (disorder)
192429004	C2003500.000	'192429004',	Mental health problems	192429004-[X]Dissociative [conversion] disorder, unspecified (disorder)
192434000	C2003500.000	'192434000',	Mental health problems	192434000-[X] Somatoform autonomic dysfunction (& named variants) (disorder)
192435004	C2003500.000	'192435004',	Mental health problems	192435004-[X] Somatoform pain disorder (& [persistent] or [psychalgia] or [psychogenic backache] or [psychogenic headache]) (disorder)
192436003	C2003500.000	'192436003',	Mental health problems	192436003-[X] Somatoform disorders: [other] or [psychogenic dysmenorrhoea] or [globus hystericus] or [psychogenic pruritis] or [psychogenic torticollis] or [teeth-grinding] (disorder)
192437007	C2003500.000	'192437007',	Mental health problems	192437007-[X]Somatoform disorder, unspecified (disorder)
192438002	C2003500.000	'192438002',	Mental health problems	192438002-[X]Other neurotic disorders (disorder)
192441006	C2003500.000	'192441006',	Mental health problems	192441006-[X]Neurotic disorders: [Briquet's disorder] or [Dhat syndrome] or [occupational neurosis including writer's cramp] or [psychasthenia] or [psychogenic syncope] (disorder)
192442004	C2003500.000	'192442004',	Mental health problems	192442004-[X]Neurotic disorder, unspecified (disorder)
192444003	C2003500.000	'192444003',	Mental health problems	192444003-[X]Eating disorders (disorder)
192447005	C2003500.000	'192447005',	Mental health problems	192447005-[X] (Bulimia nervosa) or (bulimia NOS) or (hyperorexia nervosa) (disorder)
192450008	C2003500.000	'192450008',	Mental health problems	192450008-Vomiting associated with other psychological disturbances (disorder)
192451007	C2003500.000	'192451007',	Mental health problems	192451007-[X] Eating disorders: [other] or [pica in adults] or [psychogenic loss of appetite] (disorder)
192452000	C2003500.000	'192452000',	Mental health problems	192452000-[X]Eating disorder, unspecified (disorder)
192454004	C2003500.000	'192454004',	Mental health problems	192454004-Nonorganic insomnia (disorder)
192456002	C2003500.000	'192456002',	Mental health problems	192456002-[X] Nonorganic disorder of the sleep-wake schedule: [psychogenic inversion of circadian rhythm (including nyctohemeral rhythm and sleep rhythm)] (disorder)
192459009	C2003500.000	'192459009',	Mental health problems	192459009-[X] Nightmares or dream anxiety disorder (disorder)
192460004	C2003500.000	'192460004',	Mental health problems	192460004-[X]Other nonorganic sleep disorders (disorder)
192462007	C2003500.000	'192462007',	Mental health problems	192462007-[X]Nonorganic sleep disorder, unspecified (disorder)
192465009	C2003500.000	'192465009',	Mental health problems	192465009-[X]Sexual aversion and lack of sexual enjoyment (disorder)
192466005	C2003500.000	'192466005',	Mental health problems	192466005-[X] Failure of genital response (& [female sexual arousal disorder] or [male erectile disorder] or [psychogenic impotence]) (disorder)
192467001	C2003500.000	'192467001',	Mental health problems	192467001-[X] Orgasmic dysfunction (& [inhibited] or [psychogenic anorgasmy]) (disorder)
192471003	C2003500.000	'192471003',	Mental health problems	192471003-[X]Excessive sexual drive (& [nymphomania] or [satyriasis]) (disorder)
192472005	C2003500.000	'192472005',	Mental health problems	192472005-[X]Other sexual dysfunction, not caused by organic disorder or disease (disorder)
192473000	C2003500.000	'192473000',	Mental health problems	192473000-[X]Unspecified sexual dysfunction not caused by organic disorder or disease (disorder)
192474006	C2003500.000	'192474006',	Mental health problems	192474006-[X]Mental and behavioral disorders associated with the puerperium, not elsewhere classified (disorder)
192475007	C2003500.000	'192475007',	Mental health problems	192475007-[X] Mental and behavioural disorders associated with the puerperium: [mild, not elsewhere classified] or [postnatal (including postpartum) depression NOS] (disorder)
192477004	C2003500.000	'192477004',	Mental health problems	192477004-[X] Mental and behavioural disorders associated with the puerperium: [severe, not elsewhere classified] or [puerperal psychosis NOS] (disorder)
192478009	C2003500.000	'192478009',	Mental health problems	192478009-[X]Other mental and behavioral disorders associated with the puerperium, not elsewhere classified (disorder)
192479001	C2003500.000	'192479001',	Mental health problems	192479001-[X]Puerperal mental disorder, unspecified (disorder)
192480003	C2003500.000	'192480003',	Mental health problems	192480003-[X]Psychological and behavioral factors associated with disorders or diseases classified elsewhere (disorder)
192482006	C2003500.000	'192482006',	Mental health problems	192482006-[X]Unspecified behavioral syndromes associated with physiological disturbances and physical factors (disorder)
192484007	C2003500.000	'192484007',	Mental health problems	192484007-[X]Specific personality disorders (disorder)
192485008	C2003500.000	'192485008',	Mental health problems	192485008-[X] Paranoid personality disorder (& [expansive] or [fanatic] or [querulant] or [sensitive]) (disorder)
192493008	C2003500.000	'192493008',	Mental health problems	192493008-[X] Personality disorders (& [other] or [eccentric] or [haltlose type] or [immature] or [narcissistic] or [passive-aggressive] or [psychoneurotic] (disorder)
192494002	C2003500.000	'192494002',	Mental health problems	192494002-[X]Personality disorder, unspecified (disorder)
192495001	C2003500.000	'192495001',	Mental health problems	192495001-[X]Mixed and other personality disorders (disorder)
192496000	C2003500.000	'192496000',	Mental health problems	192496000-Non-organic enduring personality change (finding)
192497009	C2003500.000	'192497009',	Mental health problems	192497009-[X] Endur personality change after catastr expernce (& [concentr camp] or [disasters] or [prolong captiv with immin poss being killed] or [prolong expos life-threat situatns + variant] or [t
192498004	C2003500.000	'192498004',	Mental health problems	192498004-Enduring personality change after psychiatric illness (finding)
192499007	C2003500.000	'192499007',	Mental health problems	192499007-[X] Enduring personality changes: [other] or [chronic pain personality syndrome] (disorder)
192500003	C2003500.000	'192500003',	Mental health problems	192500003-[X]Enduring personality change, unspecified (finding)
192505008	C2003500.000	'192505008',	Mental health problems	192505008-[X]Other habit and impulse disorders (disorder)
192506009	C2003500.000	'192506009',	Mental health problems	192506009-[X]Habit and impulse disorder, unspecified (disorder)
192507000	C2003500.000	'192507000',	Mental health problems	192507000-[X]Gender identity disorders (disorder)
192509002	C2003500.000	'192509002',	Mental health problems	192509002-Dual-role transvestism (disorder)
192510007	C2003500.000	'192510007',	Mental health problems	192510007-[X]Other gender identity disorders (disorder)
192511006	C2003500.000	'192511006',	Mental health problems	192511006-[X]Gender identity disorder, unspecified (disorder)
192512004	C2003500.000	'192512004',	Mental health problems	192512004-[X]Disorders of sexual preference (disorder)
192517005	C2003500.000	'192517005',	Mental health problems	192517005-[X] (Sadomasochism) or (masochism) or (sadism) (disorder)
192518000	C2003500.000	'192518000',	Mental health problems	192518000-[X]Multiple disorders of sexual preference (disorder)
192519008	C2003500.000	'192519008',	Mental health problems	192519008-[X] Disorders of sexual preference: [other] or [frotteurism] or [necrophilia] (disorder)
192520002	C2003500.000	'192520002',	Mental health problems	192520002-[X]Disorder of sexual preference, unspecified (disorder)
192521003	C2003500.000	'192521003',	Mental health problems	192521003-[X]Psychological and behavioral disorders associated with sexual development and orientation (disorder)
192522005	C2003500.000	'192522005',	Mental health problems	192522005-[X]Sexual maturation disorder (disorder)
192523000	C2003500.000	'192523000',	Mental health problems	192523000-Sexual relationship disorder (disorder)
192524006	C2003500.000	'192524006',	Mental health problems	192524006-[X]Other psychosexual development disorders (disorder)
192525007	C2003500.000	'192525007',	Mental health problems	192525007-[X]Psychosexual development disorder, unspecified (disorder)
192526008	C2003500.000	'192526008',	Mental health problems	192526008-[X]Other disorders of adult personality and behavior (disorder)
192527004	C2003500.000	'192527004',	Mental health problems	192527004-Elaboration of physical symptoms for psychological reasons (disorder)
192528009	C2003500.000	'192528009',	Mental health problems	192528009-[X]Intentional production or feigning of symptoms or disabilities, either physical or psychological [factitious disorder] (disorder)
192529001	C2003500.000	'192529001',	Mental health problems	192529001-[X]Other specified disorders of adult personality and behavior (disorder)
192530006	C2003500.000	'192530006',	Mental health problems	192530006-[X]Unspecified disorder of adult personality and behavior (disorder)
192584009	C2003500.000	'192584009',	Mental health problems	192584009-[X] Childhood disintegrative disorder: [other] or [dementia infantalis (including disintegrative psychosis and Heller's syndrome and symbiotic psychosis)] (disorder)
192585005	C2003500.000	'192585005',	Mental health problems	192585005-[X]Overactive disorder associated with mental retardation and stereotyped movements (disorder)
192587002	C2003500.000	'192587002',	Mental health problems	192587002-[X]Other pervasive developmental disorders (disorder)
192588007	C2003500.000	'192588007',	Mental health problems	192588007-[X]Pervasive developmental disorder, unspecified (disorder)
192589004	C2003500.000	'192589004',	Mental health problems	192589004-[X] Disorders of psychological development: [other] or [developmental agnosia] (disorder)
192590008	C2003500.000	'192590008',	Mental health problems	192590008-[X]Unspecified disorder of psychological development (disorder)
192593005	C2003500.000	'192593005',	Mental health problems	192593005-[X]Disturbance of activity and attention (disorder)
192595003	C2003500.000	'192595003',	Mental health problems	192595003-[X]Other hyperkinetic disorders (disorder)
192596002	C2003500.000	'192596002',	Mental health problems	192596002-[X]Hyperkinetic disorder, unspecified (disorder)
192597006	C2003500.000	'192597006',	Mental health problems	192597006-[X]Conduct disorders (disorder)
192598001	C2003500.000	'192598001',	Mental health problems	192598001-[X]Conduct disorder confined to the family context (disorder)
192600007	C2003500.000	'192600007',	Mental health problems	192600007-[X] (Conduct disorder: [socialized] or [group type] or [group delinquency]) or (offences in the context of gang membership) or (stealing in company of others) or (truancy from school) (disor
192602004	C2003500.000	'192602004',	Mental health problems	192602004-[X]Other conduct disorders (disorder)
192603009	C2003500.000	'192603009',	Mental health problems	192603009-[X] (Conduct disorder, unspecified) or (childhood behavioural disorder NOS) or (childhood conduct disorder NOS) (disorder)
192604003	C2003500.000	'192604003',	Mental health problems	192604003-[X]Mixed disorders of conduct and emotions (disorder)
192606001	C2003500.000	'192606001',	Mental health problems	192606001-[X] Mixed disorders of conduct and emotions: [other] or [associated with neurotic disorder] (disorder)
192609008	C2003500.000	'192609008',	Mental health problems	192609008-[X]Emotional disorders with onset specific to childhood (disorder)
192610003	C2003500.000	'192610003',	Mental health problems	192610003-[X]Separation anxiety disorder of childhood (disorder)
192611004	C2003500.000	'192611004',	Mental health problems	192611004-Childhood phobic anxiety disorder (disorder)
192612006	C2003500.000	'192612006',	Mental health problems	192612006-[X] Social anxiety disorder of childhood (avoidant disorder) (disorder)
192614007	C2003500.000	'192614007',	Mental health problems	192614007-[X] Childhood emotional disorder: [other] or [identity disorder] or [overanxious disorder] (disorder)
192615008	C2003500.000	'192615008',	Mental health problems	192615008-[X]Childhood emotional disorder, unspecified (disorder)
192616009	C2003500.000	'192616009',	Mental health problems	192616009-Childhood or adolescent disorder of social functioning (disorder)
192617000	C2003500.000	'192617000',	Mental health problems	192617000-[X]Elective mutism (disorder)
192619002	C2003500.000	'192619002',	Mental health problems	192619002-[X]Other childhood disorders of social functioning (disorder)
192620008	C2003500.000	'192620008',	Mental health problems	192620008-[X]Childhood disorder of social functioning, unspecified (disorder)
192621007	C2003500.000	'192621007',	Mental health problems	192621007-[X]Tic disorders (finding)
192623005	C2003500.000	'192623005',	Mental health problems	192623005-[X]Chronic motor or vocal tic disorder (disorder)
192625003	C2003500.000	'192625003',	Mental health problems	192625003-[X]Other tic disorders (finding)
192627006	C2003500.000	'192627006',	Mental health problems	192627006-[X]Other behavioral and emotional disorders with onset usually occurring in childhood and adolescence (disorder)
192630004	C2003500.000	'192630004',	Mental health problems	192630004-Psychogenic feeding disorder of infancy and childhood (disorder)
192631000	C2003500.000	'192631000',	Mental health problems	192631000-Pica of infancy and childhood (disorder)
192635009	C2003500.000	'192635009',	Mental health problems	192635009-[X]Other specified behavioral and emotional disorders with onset usually occurring in childhood and adolescence (disorder)
192636005	C2003500.000	'192636005',	Mental health problems	192636005-[X]Unspecified behavioral and emotional disorders with onset usually occurring in childhood and adolescence (disorder)
192637001	C2003500.000	'192637001',	Mental health problems	192637001-[X]Mental disorder, not otherwise specified (disorder)
192638006	C2003500.000	'192638006',	Mental health problems	192638006-Other specified mental disorders (disorder)
192639003	C2003500.000	'192639003',	Mental health problems	192639003-Mental disorders NOS (disorder)
19300006	C2003500.000	'19300006',	Mental health problems	19300006-Severe bipolar II disorder, most recent episode major depressive with psychotic features, mood-congruent (disorder)
19512009	C2003500.000	'19512009',	Mental health problems	19512009-Fear of insects (finding)
19527009	C2003500.000	'19527009',	Mental health problems	19527009-Major depression, single episode, in complete remission (disorder)
19694002	C2003500.000	'19694002',	Mental health problems	19694002-Late onset dysthymia (disorder)
197480006	C2003500.000	'197480006',	Mental health problems	197480006-Anxiety disorder (disorder)
19766004	C2003500.000	'19766004',	Mental health problems	19766004-Panic disorder with agoraphobia, mild agoraphobic avoidance AND severe panic attacks (disorder)
198280005	C2003500.000	'198280005',	Mental health problems	198280005-Parasitophobia (finding)
198288003	C2003500.000	'198288003',	Mental health problems	198288003-Anxiety state (finding)
19865006	C2003500.000	'19865006',	Mental health problems	19865006-Functional hallucinations (finding)
19887002	C2003500.000	'19887002',	Mental health problems	19887002-Claustrophobia (finding)
19922006	C2003500.000	'19922006',	Mental health problems	19922006-Compulsive sexual sadism (disorder)
20010003	C2003500.000	'20010003',	Mental health problems	20010003-Borderline personality disorder (disorder)
20250007	C2003500.000	'20250007',	Mental health problems	20250007-Severe major depression, single episode, with psychotic features, mood-incongruent (disorder)
206718003	C2003500.000	'206718003',	Mental health problems	206718003-[D]Hallucinations (situation)
206719006	C2003500.000	'206719006',	Mental health problems	206719006-[D]Hallucinations, auditory (situation)
206720000	C2003500.000	'206720000',	Mental health problems	206720000-[D]Hallucinations, gustatory (situation)
206721001	C2003500.000	'206721001',	Mental health problems	206721001-[D]Hallucinations, olfactory (situation)
206722008	C2003500.000	'206722008',	Mental health problems	206722008-[D]Hallucinations, tactile (situation)
206723003	C2003500.000	'206723003',	Mental health problems	206723003-[D]Visual hallucinations (situation)
206724009	C2003500.000	'206724009',	Mental health problems	206724009-[D]Hallucinations NOS (situation)
206790006	C2003500.000	'206790006',	Mental health problems	206790006-[D]Unhappiness (situation)
206791005	C2003500.000	'206791005',	Mental health problems	206791005-[D]Demoralization and apathy (situation)
206792003	C2003500.000	'206792003',	Mental health problems	206792003-[D]Irritability and anger (situation)
206793008	C2003500.000	'206793008',	Mental health problems	206793008-[D]Hostility (situation)
206794002	C2003500.000	'206794002',	Mental health problems	206794002-[D]Physical violence (situation)
206797009	C2003500.000	'206797009',	Mental health problems	206797009-[D]Restlessness and agitation (situation)
2073000	C2003500.000	'2073000',	Mental health problems	2073000-Delusions (finding)
20734000	C2003500.000	'20734000',	Mental health problems	20734000-Psychologic conversion disorder (finding)
207363009	C2003500.000	'207363009',	Mental health problems	207363009-Anxiety neurosis (finding)
207556008	C2003500.000	'207556008',	Mental health problems	207556008-[D]Nervousness (situation)
207566000	C2003500.000	'207566000',	Mental health problems	207566000-[D]Symptoms and signs involving appearance and behavior (situation)
207567009	C2003500.000	'207567009',	Mental health problems	207567009-[D]Very low level of personal hygiene (situation)
207568004	C2003500.000	'207568004',	Mental health problems	207568004-[D]Bizarre personal appearance (situation)
207569007	C2003500.000	'207569007',	Mental health problems	207569007-[D]Strange and inexplicable behavior (situation)
207570008	C2003500.000	'207570008',	Mental health problems	207570008-[D]Overactivity (situation)
207571007	C2003500.000	'207571007',	Mental health problems	207571007-[D]Suspiciousness and marked evasiveness (situation)
207572000	C2003500.000	'207572000',	Mental health problems	207572000-[D]Undue concern and preoccupation with stressful events (situation)
207574004	C2003500.000	'207574004',	Mental health problems	207574004-[D]Slowness and poor responsiveness (situation)
207575003	C2003500.000	'207575003',	Mental health problems	207575003-[D]Verbosity and circumstantial detail obscuring reason for contact (situation)
207609004	C2003500.000	'207609004',	Mental health problems	207609004-[X]Other hallucinations (finding)
207610009	C2003500.000	'207610009',	Mental health problems	207610009-[X]Other and unspecified symptoms and signs involving general sensations and perceptions (finding)
207611008	C2003500.000	'207611008',	Mental health problems	207611008-[X]Other symptoms and signs involving emotional state (finding)
207612001	C2003500.000	'207612001',	Mental health problems	207612001-[X]Other symptoms and signs involving appearance and behavior (finding)
207614000	C2003500.000	'207614000',	Mental health problems	207614000-[X]State of emotional shock and stress, unspecified (finding)
20818009	C2003500.000	'20818009',	Mental health problems	20818009-Dissociated spinal nerve sensory loss (finding)
20960007	C2003500.000	'20960007',	Mental health problems	20960007-Severe bipolar II disorder, most recent episode major depressive with psychotic features, mood-incongruent (disorder)
21586000	C2003500.000	'21586000',	Mental health problems	21586000-Munchausen's syndrome (disorder)
216004	C2003500.000	'216004',	Mental health problems	216004-Delusion of persecution (finding)
21894002	C2003500.000	'21894002',	Mental health problems	21894002-Chronic catatonic schizophrenia with acute exacerbations (disorder)
21897009	C2003500.000	'21897009',	Mental health problems	21897009-Generalized anxiety disorder (disorder)
21900002	C2003500.000	'21900002',	Mental health problems	21900002-Bipolar I disorder, most recent episode depressed with catatonic features (disorder)
22121000	C2003500.000	'22121000',	Mental health problems	22121000-Depressed bipolar I disorder in full remission (disorder)
22230001	C2003500.000	'22230001',	Mental health problems	22230001-Panic disorder with agoraphobia, agoraphobic avoidance in partial remission AND panic attacks in full remission (disorder)
22264002	C2003500.000	'22264002',	Mental health problems	22264002-Catatonic rigidity (finding)
22407005	C2003500.000	'22407005',	Mental health problems	22407005-Bipolar II disorder, most recent episode major depressive with catatonic features (disorder)
22419002	C2003500.000	'22419002',	Mental health problems	22419002-Mood disorder with mixed features due to general medical condition (disorder)
224966005	C2003500.000	'224966005',	Mental health problems	224966005-Feeling grief (finding)
224968006	C2003500.000	'224968006',	Mental health problems	224968006-Feeling agitated (finding)
224969003	C2003500.000	'224969003',	Mental health problems	224969003-Feeling excited (finding)
224970002	C2003500.000	'224970002',	Mental health problems	224970002-Feeling wound up (finding)
224971003	C2003500.000	'224971003',	Mental health problems	224971003-Feeling aggressive (finding)
224974006	C2003500.000	'224974006',	Mental health problems	224974006-Feeling stressed (finding)
225003009	C2003500.000	'225003009',	Mental health problems	225003009-Immature emotional adjustment (finding)
225006001	C2003500.000	'225006001',	Mental health problems	225006001-Becomes angry very easily (finding)
225009008	C2003500.000	'225009008',	Mental health problems	225009008-Feeling lost (finding)
225010003	C2003500.000	'225010003',	Mental health problems	225010003-Feeling a failure (finding)
225021007	C2003500.000	'225021007',	Mental health problems	225021007-Abnormal grief reaction to life event (finding)
225038006	C2003500.000	'225038006',	Mental health problems	225038006-Memory lapses (finding)
225040001	C2003500.000	'225040001',	Mental health problems	225040001-Localized dissociative amnesia (disorder)
225216003	C2003500.000	'225216003',	Mental health problems	225216003-Acknowledging anxiety (procedure)
225321003	C2003500.000	'225321003',	Mental health problems	225321003-Anger management training (procedure)
225440008	C2003500.000	'225440008',	Mental health problems	225440008-Onset of confusion (finding)
225444004	C2003500.000	'225444004',	Mental health problems	225444004-At risk for suicide (finding)
225445003	C2003500.000	'225445003',	Mental health problems	225445003-Intrusive thoughts (finding)
225447006	C2003500.000	'225447006',	Mental health problems	225447006-Reappearance of old thoughts (finding)
225448001	C2003500.000	'225448001',	Mental health problems	225448001-Has imaginary friend (finding)
225452001	C2003500.000	'225452001',	Mental health problems	225452001-Paranoid delusion (finding)
225453006	C2003500.000	'225453006',	Mental health problems	225453006-False perception (finding)
225457007	C2003500.000	'225457007',	Mental health problems	225457007-Feeling suicidal (finding)
225460000	C2003500.000	'225460000',	Mental health problems	225460000-Constantly crying (finding)
225472006	C2003500.000	'225472006',	Mental health problems	225472006-Feels life is meaningless (finding)
225473001	C2003500.000	'225473001',	Mental health problems	225473001-Feels everything is futile (finding)
225480004	C2003500.000	'225480004',	Mental health problems	225480004-Physically abusive behavior (finding)
225533009	C2003500.000	'225533009',	Mental health problems	225533009-Sexually disinhibited behavior (finding)
225624000	C2003500.000	'225624000',	Mental health problems	225624000-Panic attack (finding)
225625004	C2003500.000	'225625004',	Mental health problems	225625004-Fear of walking (finding)
225626003	C2003500.000	'225626003',	Mental health problems	225626003-Fear of mobilizing (finding)
225627007	C2003500.000	'225627007',	Mental health problems	225627007-Fear of disconnection from ventilator (finding)
225628002	C2003500.000	'225628002',	Mental health problems	225628002-Fear of being left alone during period of dependence (finding)
225629005	C2003500.000	'225629005',	Mental health problems	225629005-Fear of being left alone (finding)
225630000	C2003500.000	'225630000',	Mental health problems	225630000-Fear of dentist (finding)
225631001	C2003500.000	'225631001',	Mental health problems	225631001-Fear of not coping with treatment (finding)
225632008	C2003500.000	'225632008',	Mental health problems	225632008-Fear of lifts (finding)
225633003	C2003500.000	'225633003',	Mental health problems	225633003-Fear of thunderstorm (finding)
225634009	C2003500.000	'225634009',	Mental health problems	225634009-Terrified (finding)
225635005	C2003500.000	'225635005',	Mental health problems	225635005-Anxiety about treatment (finding)
225636006	C2003500.000	'225636006',	Mental health problems	225636006-Anxiety about forced dependence (finding)
225637002	C2003500.000	'225637002',	Mental health problems	225637002-Anxiety about loss of control (finding)
225638007	C2003500.000	'225638007',	Mental health problems	225638007-Anxiety about resuming sexual relations (finding)
225639004	C2003500.000	'225639004',	Mental health problems	225639004-Worried about not coping with baby (finding)
225640002	C2003500.000	'225640002',	Mental health problems	225640002-Worried about being a bad father (finding)
225641003	C2003500.000	'225641003',	Mental health problems	225641003-Worried about being a bad mother (finding)
225642005	C2003500.000	'225642005',	Mental health problems	225642005-Anxiety about not coping with parenthood (finding)
225643000	C2003500.000	'225643000',	Mental health problems	225643000-Anxiety about making mistakes (finding)
225644006	C2003500.000	'225644006',	Mental health problems	225644006-Anxiety about altered body image (finding)
225645007	C2003500.000	'225645007',	Mental health problems	225645007-Fear of wetting self in public (finding)
225646008	C2003500.000	'225646008',	Mental health problems	225646008-Fear of losing control of bowels in public (finding)
225651002	C2003500.000	'225651002',	Mental health problems	225651002-Emotionally apathetic
225652009	C2003500.000	'225652009',	Mental health problems	225652009-Lack of emotional response (finding)
225657003	C2003500.000	'225657003',	Mental health problems	225657003-Volatile Mood (finding)
225660005	C2003500.000	'225660005',	Mental health problems	225660005-Believes phones are bugged (finding)
225800006	C2003500.000	'225800006',	Mental health problems	225800006-Institutionalized (finding)
225977007	C2003500.000	'225977007',	Mental health problems	225977007-Alleviating anxiety (procedure)
226060000	C2003500.000	'226060000',	Mental health problems	226060000-Stress management (procedure)
229626005	C2003500.000	'229626005',	Mental health problems	229626005-Primary stuttering (finding)
229627001	C2003500.000	'229627001',	Mental health problems	229627001-Secondary stuttering (finding)
229628006	C2003500.000	'229628006',	Mental health problems	229628006-Covert stuttering (finding)
229629003	C2003500.000	'229629003',	Mental health problems	229629003-Idiopathic stammering (disorder)
229630008	C2003500.000	'229630008',	Mental health problems	229630008-Psychogenic stammering (disorder)
229631007	C2003500.000	'229631007',	Mental health problems	229631007-Acquired stammering (disorder)
229632000	C2003500.000	'229632000',	Mental health problems	229632000-Neurogenic stammering (disorder)
229633005	C2003500.000	'229633005',	Mental health problems	229633005-Borderline stuttering (finding)
229635003	C2003500.000	'229635003',	Mental health problems	229635003-Hyperkinetic dysphonia (disorder)
229636002	C2003500.000	'229636002',	Mental health problems	229636002-Hypofunctional dysphonia (disorder)
229637006	C2003500.000	'229637006',	Mental health problems	229637006-Hyperfunctional dysphonia (disorder)
229638001	C2003500.000	'229638001',	Mental health problems	229638001-Hyperkinetic aphonia (disorder)
229639009	C2003500.000	'229639009',	Mental health problems	229639009-Hypofunctional aphonia (disorder)
229640006	C2003500.000	'229640006',	Mental health problems	229640006-Hyperfunctional aphonia (disorder)
229713001	C2003500.000	'229713001',	Mental health problems	229713001-Attention deficit disorder (disorder)
229714007	C2003500.000	'229714007',	Mental health problems	229714007-Persistent developmental avoidance (disorder)
229715008	C2003500.000	'229715008',	Mental health problems	229715008-Deficits in attention motor control and perception (disorder)
229716009	C2003500.000	'229716009',	Mental health problems	229716009-Minimal brain dysfunction (disorder)
230335009	C2003500.000	'230335009',	Mental health problems	230335009-Facial tic disorder (disorder)
230336005	C2003500.000	'230336005',	Mental health problems	230336005-Vocal tic disorder (finding)
230337001	C2003500.000	'230337001',	Mental health problems	230337001-Motor tic disorder (finding)
230338006	C2003500.000	'230338006',	Mental health problems	230338006-Gestural tic disorder (disorder)
230488004	C2003500.000	'230488004',	Mental health problems	230488004-Hypersomnia of non-organic origin (disorder)
2312009	C2003500.000	'2312009',	Mental health problems	2312009-Reactive attachment disorder of infancy OR early childhood, inhibited type (disorder)
231436002	C2003500.000	'231436002',	Mental health problems	231436002-Psychotic episode NOS (disorder)
231437006	C2003500.000	'231437006',	Mental health problems	231437006-Reactive psychoses (disorder)
231438001	C2003500.000	'231438001',	Mental health problems	231438001-Presbyophrenic psychosis (disorder)
231442003	C2003500.000	'231442003',	Mental health problems	231442003-Organic catatonic disorder (disorder)
231443008	C2003500.000	'231443008',	Mental health problems	231443008-Right hemispheric organic affective disorder (disorder)
231444002	C2003500.000	'231444002',	Mental health problems	231444002-Organic bipolar disorder (disorder)
231445001	C2003500.000	'231445001',	Mental health problems	231445001-Organic dissociative disorder (disorder)
231446000	C2003500.000	'231446000',	Mental health problems	231446000-Organic emotionally labile disorder (disorder)
231447009	C2003500.000	'231447009',	Mental health problems	231447009-Mild cognitive disorder (disorder)
231448004	C2003500.000	'231448004',	Mental health problems	231448004-Age-associated memory impairment (disorder)
231449007	C2003500.000	'231449007',	Mental health problems	231449007-Epileptic psychosis (disorder)
231450007	C2003500.000	'231450007',	Mental health problems	231450007-Psychosis associated with intensive care (disorder)
231452004	C2003500.000	'231452004',	Mental health problems	231452004-Limbic epilepsy personality syndrome (disorder)
231453009	C2003500.000	'231453009',	Mental health problems	231453009-Lobotomy syndrome (disorder)
231454003	C2003500.000	'231454003',	Mental health problems	231454003-Organic pseudopsychopathic personality (disorder)
231455002	C2003500.000	'231455002',	Mental health problems	231455002-Organic pseudoretarded personality (disorder)
231456001	C2003500.000	'231456001',	Mental health problems	231456001-Postleucotomy syndrome (disorder)
231457005	C2003500.000	'231457005',	Mental health problems	231457005-Organic psychosyndrome (disorder)
23148009	C2003500.000	'23148009',	Mental health problems	23148009-Undifferentiated attention deficit disorder (disorder)
231484006	C2003500.000	'231484006',	Mental health problems	231484006-Childhood schizophrenia NOS (disorder)
231485007	C2003500.000	'231485007',	Mental health problems	231485007-Post-schizophrenic depression (disorder)
231487004	C2003500.000	'231487004',	Mental health problems	231487004-Persistent delusional disorder (disorder)
231488009	C2003500.000	'231488009',	Mental health problems	231488009-Delusional pain (finding)
231489001	C2003500.000	'231489001',	Mental health problems	231489001-Acute transient psychotic disorder (disorder)
231494001	C2003500.000	'231494001',	Mental health problems	231494001-Mania (disorder)
231495000	C2003500.000	'231495000',	Mental health problems	231495000-Manic stupor (disorder)
231496004	C2003500.000	'231496004',	Mental health problems	231496004-Hypomania (disorder)
231498003	C2003500.000	'231498003',	Mental health problems	231498003-Endogenous depression (disorder)
231499006	C2003500.000	'231499006',	Mental health problems	231499006-Endogenous depression first episode (disorder)
231500002	C2003500.000	'231500002',	Mental health problems	231500002-Masked depression (disorder)
231501003	C2003500.000	'231501003',	Mental health problems	231501003-Needle phobia (finding)
231502005	C2003500.000	'231502005',	Mental health problems	231502005-Situational panic attack (finding)
231503000	C2003500.000	'231503000',	Mental health problems	231503000-Non-situational panic attack (finding)
231504006	C2003500.000	'231504006',	Mental health problems	231504006-Mixed anxiety and depressive disorder (disorder)
231506008	C2003500.000	'231506008',	Mental health problems	231506008-Anxiety hysteria (finding)
231507004	C2003500.000	'231507004',	Mental health problems	231507004-Stage fright (finding)
231508009	C2003500.000	'231508009',	Mental health problems	231508009-Examination fear (finding)
231509001	C2003500.000	'231509001',	Mental health problems	231509001-Dissociative astasia-abasia (disorder)
231511005	C2003500.000	'231511005',	Mental health problems	231511005-Compulsive water drinking (finding)
231515001	C2003500.000	'231515001',	Mental health problems	231515001-Hypochondriacal pain (disorder)
231516000	C2003500.000	'231516000',	Mental health problems	231516000-Cutaneous hypochondriasis (disorder)
231517009	C2003500.000	'231517009',	Mental health problems	231517009-Somatoform autonomic dysfunction (disorder)
231518004	C2003500.000	'231518004',	Mental health problems	231518004-Globus abdominalis (disorder)
231519007	C2003500.000	'231519007',	Mental health problems	231519007-Depersonalization-derealization syndrome (disorder)
231520001	C2003500.000	'231520001',	Mental health problems	231520001-Behavioral syndrome associated with physiological disturbance and physical factors (disorder)
231521002	C2003500.000	'231521002',	Mental health problems	231521002-Weight fixation (disorder)
231522009	C2003500.000	'231522009',	Mental health problems	231522009-Atypical anorexia nervosa (disorder)
231523004	C2003500.000	'231523004',	Mental health problems	231523004-Atypical bulimia nervosa (disorder)
231524005	C2003500.000	'231524005',	Mental health problems	231524005-Interictal behavior disorder (disorder)
231525006	C2003500.000	'231525006',	Mental health problems	231525006-Manipulative personality disorder (disorder)
231526007	C2003500.000	'231526007',	Mental health problems	231526007-Fanatic personality (disorder)
231527003	C2003500.000	'231527003',	Mental health problems	231527003-Explosive personality disorder (disorder)
231528008	C2003500.000	'231528008',	Mental health problems	231528008-Anxious personality disorder (disorder)
231530005	C2003500.000	'231530005',	Mental health problems	231530005-Post-concussional personality disorder (disorder)
231532002	C2003500.000	'231532002',	Mental health problems	231532002-Sexual disorder (disorder)
231536004	C2003500.000	'231536004',	Mental health problems	231536004-Atypical autism (disorder)
231537008	C2003500.000	'231537008',	Mental health problems	231537008-Developmental agnosia (disorder)
231538003	C2003500.000	'231538003',	Mental health problems	231538003-Behavioral and emotional disorder with onset in childhood (disorder)
231539006	C2003500.000	'231539006',	Mental health problems	231539006-Adolescent - emotional problem (disorder)
231540008	C2003500.000	'231540008',	Mental health problems	231540008-Conduct disorder - in family context (disorder)
231541007	C2003500.000	'231541007',	Mental health problems	231541007-Conduct disorder - unsocialized (disorder)
231542000	C2003500.000	'231542000',	Mental health problems	231542000-Depressive conduct disorder (disorder)
234167006	C2003500.000	'234167006',	Mental health problems	234167006-Situational syncope (disorder)
23560001	C2003500.000	'23560001',	Mental health problems	23560001-Asperger's disorder (disorder)
23645006	C2003500.000	'23645006',	Mental health problems	23645006-Organic mood disorder (disorder)
236666003	C2003500.000	'236666003',	Mental health problems	236666003-Dependency urinary incontinence (finding)
236667007	C2003500.000	'236667007',	Mental health problems	236667007-Psychogenic urinary incontinence (finding)
237349002	C2003500.000	'237349002',	Mental health problems	237349002-Mild postnatal depression (disorder)
237350002	C2003500.000	'237350002',	Mental health problems	237350002-Severe postnatal depression (disorder)
237351003	C2003500.000	'237351003',	Mental health problems	237351003-Mild postnatal psychosis (disorder)
237352005	C2003500.000	'237352005',	Mental health problems	237352005-Severe postnatal psychosis (disorder)
23772009	C2003500.000	'23772009',	Mental health problems	23772009-Dysphonia of Gilles de la Tourette's syndrome (disorder)
23781003	C2003500.000	'23781003',	Mental health problems	23781003-Sexual impotence (finding)
238959007	C2003500.000	'238959007',	Mental health problems	238959007-Disorders of cutaneous image and perception (disorder)
238960002	C2003500.000	'238960002',	Mental health problems	238960002-Dermatological non-disease (disorder)
238961003	C2003500.000	'238961003',	Mental health problems	238961003-Trichophobia (disorder)
238962005	C2003500.000	'238962005',	Mental health problems	238962005-Parasitophobia (disorder)
238965007	C2003500.000	'238965007',	Mental health problems	238965007-Venereophobia (disorder)
238966008	C2003500.000	'238966008',	Mental health problems	238966008-Syphilophobia (disorder)
238967004	C2003500.000	'238967004',	Mental health problems	238967004-Psychogenic sensory disturbance of skin (disorder)
238972008	C2003500.000	'238972008',	Mental health problems	238972008-Cutaneous monosymptomatic delusional psychosis (disorder)
238973003	C2003500.000	'238973003',	Mental health problems	238973003-Delusions of parasitosis (disorder)
238974009	C2003500.000	'238974009',	Mental health problems	238974009-Delusions of infestation (disorder)
238975005	C2003500.000	'238975005',	Mental health problems	238975005-Delusion of foul odor (disorder)
238976006	C2003500.000	'238976006',	Mental health problems	238976006-Bromisodrophobia (disorder)
238977002	C2003500.000	'238977002',	Mental health problems	238977002-Delusional hyperhidrosis (disorder)
24109003	C2003500.000	'24109003',	Mental health problems	24109003-Bromhidrosiphobia (finding)
24121004	C2003500.000	'24121004',	Mental health problems	24121004-Insomnia disorder related to another mental disorder (disorder)
24125008	C2003500.000	'24125008',	Mental health problems	24125008-Mental disorder in infancy (disorder)
2416008	C2003500.000	'2416008',	Mental health problems	2416008-Posttraumatic stress disorder, delayed onset (disorder)
24199005	C2003500.000	'24199005',	Mental health problems	24199005-Feeling agitated (finding)
246528007	C2003500.000	'246528007',	Mental health problems	246528007-Simple partial seizure with focal motor signs without march (disorder)
246537007	C2003500.000	'246537007',	Mental health problems	246537007-Affective seizure (disorder)
246538002	C2003500.000	'246538002',	Mental health problems	246538002-Seizure causing illusions (disorder)
246539005	C2003500.000	'246539005',	Mental health problems	246539005-Seizure with structured hallucinations (disorder)
247364000	C2003500.000	'247364000',	Mental health problems	247364000-Psychosomatic rheumatism (disorder)
247384001	C2003500.000	'247384001',	Mental health problems	247384001-Neurological pain disorder (finding)
247504002	C2003500.000	'247504002',	Mental health problems	247504002-Bitten nails (finding)
247650009	C2003500.000	'247650009',	Mental health problems	247650009-Planning suicide (finding)
247730001	C2003500.000	'247730001',	Mental health problems	247730001-Verbal auditory hallucinations (finding)
247735006	C2003500.000	'247735006',	Mental health problems	247735006-Scenic visual hallucinations (finding)
247740003	C2003500.000	'247740003',	Mental health problems	247740003-Hallucinations in several modalities at once (finding)
247801000	C2003500.000	'247801000',	Mental health problems	247801000-Depression worse in morning (finding)
247802007	C2003500.000	'247802007',	Mental health problems	247802007-Depression worse later in day (finding)
247803002	C2003500.000	'247803002',	Mental health problems	247803002-Seasonal affective disorder (disorder)
247804008	C2003500.000	'247804008',	Mental health problems	247804008-Schizophrenic prodrome (disorder)
247805009	C2003500.000	'247805009',	Mental health problems	247805009-Anxiety and fear (finding)
247808006	C2003500.000	'247808006',	Mental health problems	247808006-Anxiety about body function or health (finding)
24781009	C2003500.000	'24781009',	Mental health problems	24781009-Panic disorder with agoraphobia, mild agoraphobic avoidance AND panic attacks in full remission (disorder)
247814004	C2003500.000	'247814004',	Mental health problems	247814004-Anxiety about blushing (finding)
247825008	C2003500.000	'247825008',	Mental health problems	247825008-Anxiety about behavior or performance (finding)
247828005	C2003500.000	'247828005',	Mental health problems	247828005-Fear of going out (finding)
247830007	C2003500.000	'247830007',	Mental health problems	247830007-Fear of open spaces (finding)
247832004	C2003500.000	'247832004',	Mental health problems	247832004-Social fear (finding)
247836001	C2003500.000	'247836001',	Mental health problems	247836001-Fear of using public toilets (finding)
247845000	C2003500.000	'247845000',	Mental health problems	247845000-Specific fear (finding)
247846004	C2003500.000	'247846004',	Mental health problems	247846004-Fear of natural phenomena (finding)
247847008	C2003500.000	'247847008',	Mental health problems	247847008-Fear of the dark (finding)
247848003	C2003500.000	'247848003',	Mental health problems	247848003-Fear of animals (finding)
247850006	C2003500.000	'247850006',	Mental health problems	247850006-Fear of enclosed spaces (finding)
247851005	C2003500.000	'247851005',	Mental health problems	247851005-Fear of tunnels (finding)
247852003	C2003500.000	'247852003',	Mental health problems	247852003-Fear of phone boxes (finding)
247853008	C2003500.000	'247853008',	Mental health problems	247853008-Fear of flying (finding)
247854002	C2003500.000	'247854002',	Mental health problems	247854002-Flying phobia (finding)
247872008	C2003500.000	'247872008',	Mental health problems	247872008-Obsessional thoughts of harm occurring to property (finding)
247873003	C2003500.000	'247873003',	Mental health problems	247873003-Obsessional thoughts of being robbed (finding)
247874009	C2003500.000	'247874009',	Mental health problems	247874009-Obsessional thoughts of fire (finding)
247875005	C2003500.000	'247875005',	Mental health problems	247875005-Obsessional thoughts of explosions (finding)
247876006	C2003500.000	'247876006',	Mental health problems	247876006-Obsessional thoughts of causing accidents (finding)
247877002	C2003500.000	'247877002',	Mental health problems	247877002-Obsessional thoughts of poisoning (finding)
247878007	C2003500.000	'247878007',	Mental health problems	247878007-Obsessional thoughts of giving others illness (finding)
247880001	C2003500.000	'247880001',	Mental health problems	247880001-Obsessional thoughts of disease (finding)
247881002	C2003500.000	'247881002',	Mental health problems	247881002-Obsessional thoughts of dirt (finding)
247882009	C2003500.000	'247882009',	Mental health problems	247882009-Obsessional thoughts of germs (finding)
247884005	C2003500.000	'247884005',	Mental health problems	247884005-Obsessional thoughts of incompletion (finding)
247885006	C2003500.000	'247885006',	Mental health problems	247885006-Obsessional thoughts of throwing things away (finding)
247907002	C2003500.000	'247907002',	Mental health problems	247907002-Overactivity (finding)
247917007	C2003500.000	'247917007',	Mental health problems	247917007-Catatonia (finding)
247953009	C2003500.000	'247953009',	Mental health problems	247953009-Detailed recall of dream (finding)
247954003	C2003500.000	'247954003',	Mental health problems	247954003-Repetitive dreams (finding)
247955002	C2003500.000	'247955002',	Mental health problems	247955002-Low level of awareness while sleep walking (finding)
247956001	C2003500.000	'247956001',	Mental health problems	247956001-Low level of reactivity while sleep walking (finding)
247957005	C2003500.000	'247957005',	Mental health problems	247957005-Low level of motor skill while sleep walking (finding)
247958000	C2003500.000	'247958000',	Mental health problems	247958000-Blank, staring face while sleep walking (finding)
247959008	C2003500.000	'247959008',	Mental health problems	247959008-Unresponsive to communication while sleep walking (finding)
247960003	C2003500.000	'247960003',	Mental health problems	247960003-Not easily wakened from sleep walking (finding)
247961004	C2003500.000	'247961004',	Mental health problems	247961004-No recollection of sleep walk (finding)
247965008	C2003500.000	'247965008',	Mental health problems	247965008-Compulsive washing (finding)
247966009	C2003500.000	'247966009',	Mental health problems	247966009-Compulsive handwashing (finding)
247967000	C2003500.000	'247967000',	Mental health problems	247967000-Compulsive cleaning (finding)
248020004	C2003500.000	'248020004',	Mental health problems	248020004-Bizarre behavior (finding)
248021000	C2003500.000	'248021000',	Mental health problems	248021000-Attention seeking behavior (finding)
248050007	C2003500.000	'248050007',	Mental health problems	248050007-Intentional non-attendance at school (finding)
248054003	C2003500.000	'248054003',	Mental health problems	248054003-Self-neglect (finding)
248056001	C2003500.000	'248056001',	Mental health problems	248056001-Neglect of personal hygiene (finding)
248103001	C2003500.000	'248103001',	Mental health problems	248103001-Flashing (disorder)
248122005	C2003500.000	'248122005',	Mental health problems	248122005-Binging (finding)
248763005	C2003500.000	'248763005',	Mental health problems	248763005-Cannot be aroused sexually (finding)
248764004	C2003500.000	'248764004',	Mental health problems	248764004-Slow to be aroused sexually (finding)
248774001	C2003500.000	'248774001',	Mental health problems	248774001-Delayed erection (finding)
248790001	C2003500.000	'248790001',	Mental health problems	248790001-Failure of orgasm (finding)
248791002	C2003500.000	'248791002',	Mental health problems	248791002-Inhibited orgasm (finding)
248794005	C2003500.000	'248794005',	Mental health problems	248794005-Has never reached orgasm (finding)
248796007	C2003500.000	'248796007',	Mental health problems	248796007-Weak orgasm (finding)
249963007	C2003500.000	'249963007',	Mental health problems	249963007-Excessive blinking - involuntary (finding)
250046008	C2003500.000	'250046008',	Mental health problems	250046008-Astasia-abasia (finding)
250047004	C2003500.000	'250047004',	Mental health problems	250047004-Thalamic astasia (finding)
2506003	C2003500.000	'2506003',	Mental health problems	2506003-Early onset dysthymia (disorder)
25501002	C2003500.000	'25501002',	Mental health problems	25501002-Social phobia (disorder)
255339005	C2003500.000	'255339005',	Mental health problems	255339005-Depression - motion (qualifier value)
25772007	C2003500.000	'25772007',	Mental health problems	25772007-Multi-infarct dementia with delusions (disorder)
25971005	C2003500.000	'25971005',	Mental health problems	25971005-Pedophilia, exclusive type (disorder)
26025008	C2003500.000	'26025008',	Mental health problems	26025008-Residual schizophrenia (disorder)
260994008	C2003500.000	'260994008',	Mental health problems	260994008-Bipolar (qualifier value)
261935004	C2003500.000	'261935004',	Mental health problems	261935004-Manipulative behavior (finding)
26203008	C2003500.000	'26203008',	Mental health problems	26203008-Severe depressed bipolar I disorder with psychotic features, mood-incongruent (disorder)
262188008	C2003500.000	'262188008',	Mental health problems	262188008-Stress (qualifier value)
263897001	C2003500.000	'263897001',	Mental health problems	263897001-Feeling tense (finding)
26433004	C2003500.000	'26433004',	Mental health problems	26433004-Mood-congruent hallucination (finding)
26453000	C2003500.000	'26453000',	Mental health problems	26453000-Mental disorder in adolescence (disorder)
26472000	C2003500.000	'26472000',	Mental health problems	26472000-Paraphrenia (disorder)
26516009	C2003500.000	'26516009',	Mental health problems	26516009-Severe mood disorder with psychotic features (disorder)
26530004	C2003500.000	'26530004',	Mental health problems	26530004-Severe bipolar disorder with psychotic features, mood-incongruent (disorder)
265700002	C2003500.000	'265700002',	Mental health problems	265700002-Removal of a foreign body from the nail bed (procedure)
26665006	C2003500.000	'26665006',	Mental health problems	26665006-Antisocial personality disorder (disorder)
266969002	C2003500.000	'266969002',	Mental health problems	266969002-Family history of psychotic illness (situation)
267072000	C2003500.000	'267072000',	Mental health problems	267072000-Inadequate personality (finding)
267073005	C2003500.000	'267073005',	Mental health problems	267073005-Suicidal (finding)
267074004	C2003500.000	'267074004',	Mental health problems	267074004-Fear (finding)
267076002	C2003500.000	'267076002',	Mental health problems	267076002-Feeling lonely (finding)
267080007	C2003500.000	'267080007',	Mental health problems	267080007-Has a tic (finding)
26847009	C2003500.000	'26847009',	Mental health problems	26847009-Chronic schizophrenia with acute exacerbations (disorder)
268612007	C2003500.000	'268612007',	Mental health problems	268612007-Senile and presenile organic psychotic conditions (disorder)
268617001	C2003500.000	'268617001',	Mental health problems	268617001-Acute schizophrenic episode (disorder)
268618006	C2003500.000	'268618006',	Mental health problems	268618006-Other schizophrenia (disorder)
268622001	C2003500.000	'268622001',	Mental health problems	268622001-Chronic paranoid psychosis (disorder)
268624000	C2003500.000	'268624000',	Mental health problems	268624000-Acute paranoid reaction (disorder)
268627007	C2003500.000	'268627007',	Mental health problems	268627007-Panic disorder (finding)
268631001	C2003500.000	'268631001',	Mental health problems	268631001-Neurasthenia (disorder)
268638007	C2003500.000	'268638007',	Mental health problems	268638007-Psychosexual dysfunction NOS (finding)
268650001	C2003500.000	'268650001',	Mental health problems	268650001-Somatoform autonomic dysfunction - gastrointestinal tract (disorder)
268664001	C2003500.000	'268664001',	Mental health problems	268664001-Childhood emotional disorder (disorder)
268675002	C2003500.000	'268675002',	Mental health problems	268675002-[X]Unspecified dementia (disorder)
268678000	C2003500.000	'268678000',	Mental health problems	268678000-[X]Other specified mental disorder due to brain damage and dysfunction and to physical disease (disorder)
268679008	C2003500.000	'268679008',	Mental health problems	268679008-[X]Unspecified mental disorder due to brain damage and dysfunction and to physical disease (disorder)
268680006	C2003500.000	'268680006',	Mental health problems	268680006-[X]Other organic personality and behavioral disorders due to brain disease, damage and dysfunction (disorder)
268681005	C2003500.000	'268681005',	Mental health problems	268681005-[X]Unspecified organic personality and behavioral disorder due to brain disease, damage and dysfunction (disorder)
268682003	C2003500.000	'268682003',	Mental health problems	268682003-[X]Unspecified organic or symptomatic mental disorder (disorder)
268691004	C2003500.000	'268691004',	Mental health problems	268691004-[X]Other schizophrenia (disorder)
268692006	C2003500.000	'268692006',	Mental health problems	268692006-[X]Schizotypal disorder (disorder)
268693001	C2003500.000	'268693001',	Mental health problems	268693001-[X]Other persistent delusional disorders (disorder)
268694007	C2003500.000	'268694007',	Mental health problems	268694007-[X]Acute polymorphic psychotic disorder without symptoms of schizophrenia (disorder)
268695008	C2003500.000	'268695008',	Mental health problems	268695008-[X]Other acute predominantly delusional psychotic disorders (disorder)
268696009	C2003500.000	'268696009',	Mental health problems	268696009-[X]Acute and transient psychotic disorder, unspecified (disorder)
268697000	C2003500.000	'268697000',	Mental health problems	268697000-[X]Other non-organic psychotic disorders (disorder)
268698005	C2003500.000	'268698005',	Mental health problems	268698005-[X]Unspecified nonorganic psychosis (disorder)
268699002	C2003500.000	'268699002',	Mental health problems	268699002-[X]Mania with psychotic symptoms (disorder)
268700001	C2003500.000	'268700001',	Mental health problems	268700001-[X]Manic episode, unspecified (disorder)
268701002	C2003500.000	'268701002',	Mental health problems	268701002-[X]Other bipolar affective disorders (disorder)
268702009	C2003500.000	'268702009',	Mental health problems	268702009-[X]Severe depressive episode without psychotic symptoms (disorder)
268704005	C2003500.000	'268704005',	Mental health problems	268704005-[X]Severe depressive episode with psychotic symptoms (disorder)
268705006	C2003500.000	'268705006',	Mental health problems	268705006-[X]Other depressive episodes (disorder)
268706007	C2003500.000	'268706007',	Mental health problems	268706007-[X]Depressive episode, unspecified (disorder)
268707003	C2003500.000	'268707003',	Mental health problems	268707003-[X]Recurrent depressive disorder (disorder)
268708008	C2003500.000	'268708008',	Mental health problems	268708008-[X]Recurrent depressive disorder, current episode severe without psychotic symptoms (disorder)
268709000	C2003500.000	'268709000',	Mental health problems	268709000-[X]Recurrent depressive disorder, current episode severe with psychotic symptoms (disorder)
268710005	C2003500.000	'268710005',	Mental health problems	268710005-[X]Recurrent depressive disorder, unspecified (disorder)
268711009	C2003500.000	'268711009',	Mental health problems	268711009-[X]Other single mood affective disorders (finding)
268712002	C2003500.000	'268712002',	Mental health problems	268712002-[X]Other recurrent mood affective disorders (finding)
268713007	C2003500.000	'268713007',	Mental health problems	268713007-[X]Unspecified mood affective disorder (disorder)
268714001	C2003500.000	'268714001',	Mental health problems	268714001-[X]Other specified anxiety disorders (disorder)
268715000	C2003500.000	'268715000',	Mental health problems	268715000-Dissociative motor disorder (disorder)
268716004	C2003500.000	'268716004',	Mental health problems	268716004-[X]Dissociative anesthesia and sensory loss (disorder)
268717008	C2003500.000	'268717008',	Mental health problems	268717008-[X]Other dissociative [conversion] disorders (disorder)
268718003	C2003500.000	'268718003',	Mental health problems	268718003-[X]Persistent somatoform pain disorder (disorder)
268719006	C2003500.000	'268719006',	Mental health problems	268719006-[X]Other somatoform disorders (disorder)
268720000	C2003500.000	'268720000',	Mental health problems	268720000-[X]Other specified neurotic disorders (disorder)
268721001	C2003500.000	'268721001',	Mental health problems	268721001-[X]Other eating disorders (disorder)
268722008	C2003500.000	'268722008',	Mental health problems	268722008-Non-organic disorder of the sleep-wake schedule (disorder)
268723003	C2003500.000	'268723003',	Mental health problems	268723003-Failure of genital response (finding)
268724009	C2003500.000	'268724009',	Mental health problems	268724009-Excessive sexual drive (disorder)
268725005	C2003500.000	'268725005',	Mental health problems	268725005-[X]Mild mental and behavioral disorders associated with the puerperium, not elsewhere classified (disorder)
268726006	C2003500.000	'268726006',	Mental health problems	268726006-[X]Severe mental and behavioral disorders associated with the puerperium, not elsewhere classified (disorder)
268728007	C2003500.000	'268728007',	Mental health problems	268728007-[X]Other specific personality disorders (disorder)
268729004	C2003500.000	'268729004',	Mental health problems	268729004-Enduring personality change after catastrophic experience (finding)
268730009	C2003500.000	'268730009',	Mental health problems	268730009-[X]Other enduring personality changes (finding)
268731008	C2003500.000	'268731008',	Mental health problems	268731008-[X]Other disorders of sexual preference (disorder)
268740007	C2003500.000	'268740007',	Mental health problems	268740007-[X]Other childhood disintegrative disorder (disorder)
268741006	C2003500.000	'268741006',	Mental health problems	268741006-[X]Other disorders of psychological development (disorder)
268742004	C2003500.000	'268742004',	Mental health problems	268742004-[X]Other mixed disorders of conduct and emotions (disorder)
268743009	C2003500.000	'268743009',	Mental health problems	268743009-[X]Other childhood emotional disorders (disorder)
270487001	C2003500.000	'270487001',	Mental health problems	270487001-Non-organic sleep disorder (disorder)
270901009	C2003500.000	'270901009',	Mental health problems	270901009-Schizoaffective disorder, mixed type (disorder)
270902002	C2003500.000	'270902002',	Mental health problems	270902002-Overeating associated with other psychological disturbances (disorder)
270903007	C2003500.000	'270903007',	Mental health problems	270903007-Lack or loss of sexual desire (disorder)
270904001	C2003500.000	'270904001',	Mental health problems	270904001-Sibling rivalry disorder (disorder)
270905000	C2003500.000	'270905000',	Mental health problems	270905000-Childhood disinhibited attachment disorder (disorder)
271428004	C2003500.000	'271428004',	Mental health problems	271428004-Schizoaffective disorder, manic type (disorder)
271450003	C2003500.000	'271450003',	Mental health problems	271450003-Childhood autism (disorder)
271559000	C2003500.000	'271559000',	Mental health problems	271559000-Obsessional thoughts of causing harm to others (finding)
271597000	C2003500.000	'271597000',	Mental health problems	271597000-Apathy (finding)
271695004	C2003500.000	'271695004',	Mental health problems	271695004-Embarrassing behavior (finding)
271947006	C2003500.000	'271947006',	Mental health problems	271947006-School phobia (finding)
271951008	C2003500.000	'271951008',	Mental health problems	271951008-Crying associated with mood (finding)
271952001	C2003500.000	'271952001',	Mental health problems	271952001-Stress and adjustment reaction (disorder)
271953006	C2003500.000	'271953006',	Mental health problems	271953006-Obsessional thoughts of causing harm to self (finding)
272033007	C2003500.000	'272033007',	Mental health problems	272033007-Deafness symptom (disorder)
27296002	C2003500.000	'27296002',	Mental health problems	27296002-Psychiatric (qualifier value)
27387000	C2003500.000	'27387000',	Mental health problems	27387000-Subchronic disorganized schizophrenia (disorder)
274611008	C2003500.000	'274611008',	Mental health problems	274611008-Bizarre personal appearance (finding)
274646000	C2003500.000	'274646000',	Mental health problems	274646000-Irritability and anger (finding)
274647009	C2003500.000	'274647009',	Mental health problems	274647009-Restlessness and agitation (finding)
274649007	C2003500.000	'274649007',	Mental health problems	274649007-[X]Other symptoms and signs involving appearance and behaviour (finding)
274650007	C2003500.000	'274650007',	Mental health problems	274650007-Strange and inexplicable behavior (finding)
274651006	C2003500.000	'274651006',	Mental health problems	274651006-Suspiciousness and marked evasiveness (finding)
274652004	C2003500.000	'274652004',	Mental health problems	274652004-Symptoms and signs involving appearance and behavior (finding)
274653009	C2003500.000	'274653009',	Mental health problems	274653009-Undue concern and preoccupation with stressful events (finding)
274654003	C2003500.000	'274654003',	Mental health problems	274654003-Verbosity and circumstantial detail obscuring reason for contact (finding)
274656001	C2003500.000	'274656001',	Mental health problems	274656001-[X]Other & unspec sympt & sign involv general sensat/percept (finding)
274948002	C2003500.000	'274948002',	Mental health problems	274948002-Endogenous depression - recurrent (disorder)
274950005	C2003500.000	'274950005',	Mental health problems	274950005-Sleep-related bruxism (disorder)
274952002	C2003500.000	'274952002',	Mental health problems	274952002-Borderline schizophrenia (disorder)
274953007	C2003500.000	'274953007',	Mental health problems	274953007-Acute polymorphic psychotic disorder (disorder)
275279002	C2003500.000	'275279002',	Mental health problems	275279002-Sexual deviation (finding)
275472008	C2003500.000	'275472008',	Mental health problems	275472008-Psychogenic dysphonia (disorder)
275473003	C2003500.000	'275473003',	Mental health problems	275473003-Specific work inhibition (disorder)
275474009	C2003500.000	'275474009',	Mental health problems	275474009-Psychogenic overeating (disorder)
276241001	C2003500.000	'276241001',	Mental health problems	276241001-Fear of heights (finding)
276242008	C2003500.000	'276242008',	Mental health problems	276242008-Fear of water (finding)
276243003	C2003500.000	'276243003',	Mental health problems	276243003-Primary delusions (finding)
276245005	C2003500.000	'276245005',	Mental health problems	276245005-Non-delusional perplexed mood (finding)
276297003	C2003500.000	'276297003',	Mental health problems	276297003-Dissociative possession disorder (disorder)
276299000	C2003500.000	'276299000',	Mental health problems	276299000-Dissociative anesthesia (finding)
276300008	C2003500.000	'276300008',	Mental health problems	276300008-Dissociative stupor (disorder)
276302000	C2003500.000	'276302000',	Mental health problems	276302000-Feeling of loss of feeling (finding)
276303005	C2003500.000	'276303005',	Mental health problems	276303005-Preoccupation with death (finding)
276304004	C2003500.000	'276304004',	Mental health problems	276304004-Preoccupation with disaster (finding)
276305003	C2003500.000	'276305003',	Mental health problems	276305003-Preoccupation with ruin (finding)
276360005	C2003500.000	'276360005',	Mental health problems	276360005-Preoccupation with body weight (finding)
276364001	C2003500.000	'276364001',	Mental health problems	276364001-Problem getting an erection (finding)
277663005	C2003500.000	'277663005',	Mental health problems	277663005-Simulated hearing loss (disorder)
277818007	C2003500.000	'277818007',	Mental health problems	277818007-Anxiety about losing control of bowels (finding)
277819004	C2003500.000	'277819004',	Mental health problems	277819004-Anxiety about wetting self (finding)
277820005	C2003500.000	'277820005',	Mental health problems	277820005-Anxiety about vomiting in public (finding)
277821009	C2003500.000	'277821009',	Mental health problems	277821009-Anxiety about having a fit (finding)
277822002	C2003500.000	'277822002',	Mental health problems	277822002-Anxiety about choking (finding)
277823007	C2003500.000	'277823007',	Mental health problems	277823007-Anxiety about swallowing (finding)
277824001	C2003500.000	'277824001',	Mental health problems	277824001-Anxiety about collapsing (finding)
277825000	C2003500.000	'277825000',	Mental health problems	277825000-Anxiety about shaking (finding)
277826004	C2003500.000	'277826004',	Mental health problems	277826004-Anxiety about sweating (finding)
277827008	C2003500.000	'277827008',	Mental health problems	277827008-Anxiety about dying (finding)
277828003	C2003500.000	'277828003',	Mental health problems	277828003-Anxiety about going crazy (finding)
277829006	C2003500.000	'277829006',	Mental health problems	277829006-Anxiety about losing emotional control (finding)
277831002	C2003500.000	'277831002',	Mental health problems	277831002-Anxiety about becoming fat (finding)
277833004	C2003500.000	'277833004',	Mental health problems	277833004-Anxiety about fainting (finding)
277834005	C2003500.000	'277834005',	Mental health problems	277834005-Anxiety about having a heart attack (finding)
277838008	C2003500.000	'277838008',	Mental health problems	277838008-Anxiety about appearing ridiculous (finding)
277839000	C2003500.000	'277839000',	Mental health problems	277839000-Anxiety about saying the wrong thing (finding)
277843001	C2003500.000	'277843001',	Mental health problems	277843001-Problem behavior (finding)
27803006	C2003500.000	'27803006',	Mental health problems	27803006-Qi-gong psychotic reaction (disorder)
278506006	C2003500.000	'278506006',	Mental health problems	278506006-Involutional paranoid state (disorder)
278508007	C2003500.000	'278508007',	Mental health problems	278508007-Delusional dysmorphophobia (disorder)
278852008	C2003500.000	'278852008',	Mental health problems	278852008-Paranoid-hallucinatory epileptic psychosis (disorder)
278853003	C2003500.000	'278853003',	Mental health problems	278853003-Acute schizophrenia-like psychotic disorder (disorder)
278857002	C2003500.000	'278857002',	Mental health problems	278857002-Dementia of frontal lobe type (disorder)
279315008	C2003500.000	'279315008',	Mental health problems	279315008-Psychotic symptom finding (finding)
279571009	C2003500.000	'279571009',	Mental health problems	279571009-Seasonal variation of mood (finding)
279611005	C2003500.000	'279611005',	Mental health problems	279611005-Shell shock (disorder)
279622009	C2003500.000	'279622009',	Mental health problems	279622009-Performance anxiety (finding)
279926005	C2003500.000	'279926005',	Mental health problems	279926005-Fear of needles (finding)
280427006	C2003500.000	'280427006',	Mental health problems	280427006-Psychotic symptom present (finding)
280901000	C2003500.000	'280901000',	Mental health problems	280901000-Couvade (disorder)
280943007	C2003500.000	'280943007',	Mental health problems	280943007-Dissociative confusion (disorder)
280945000	C2003500.000	'280945000',	Mental health problems	280945000-Derealization syndrome (disorder)
280946004	C2003500.000	'280946004',	Mental health problems	280946004-Occupational neurosis (disorder)
280947008	C2003500.000	'280947008',	Mental health problems	280947008-Examination phobia (finding)
280949006	C2003500.000	'280949006',	Mental health problems	280949006-Erotomania (disorder)
281024001	C2003500.000	'281024001',	Mental health problems	281024001-Schizophrenic child (situation)
281257007	C2003500.000	'281257007',	Mental health problems	281257007-Hypomanic mood (finding)
2815001	C2003500.000	'2815001',	Mental health problems	2815001-Sexual pyromania (disorder)
2838003	C2003500.000	'2838003',	Mental health problems	2838003-Piblokto (disorder)
284510009	C2003500.000	'284510009',	Mental health problems	284510009-Explosive behavior (finding)
284512001	C2003500.000	'284512001',	Mental health problems	284512001-Hypomanic behavior (finding)
284513006	C2003500.000	'284513006',	Mental health problems	284513006-Manic behavior (finding)
284515004	C2003500.000	'284515004',	Mental health problems	284515004-Repetitive flapping movements (finding)
284516003	C2003500.000	'284516003',	Mental health problems	284516003-Repetitive spinning movements (finding)
284517007	C2003500.000	'284517007',	Mental health problems	284517007-Repetitive flicking movements (finding)
284518002	C2003500.000	'284518002',	Mental health problems	284518002-Repetitive tapping movements (finding)
284519005	C2003500.000	'284519005',	Mental health problems	284519005-Repetitive finger tapping (finding)
284524008	C2003500.000	'284524008',	Mental health problems	284524008-Compulsive gambling (finding)
284525009	C2003500.000	'284525009',	Mental health problems	284525009-Compulsive touching (finding)
28475009	C2003500.000	'28475009',	Mental health problems	28475009-Severe recurrent major depression with psychotic features (disorder)
285131005	C2003500.000	'285131005',	Mental health problems	285131005-Habitual pulling own hair (finding)
285132003	C2003500.000	'285132003',	Mental health problems	285132003-Habits involving hair (observable entity)
285133008	C2003500.000	'285133008',	Mental health problems	285133008-Habitual hair twisting (finding)
285143006	C2003500.000	'285143006',	Mental health problems	285143006-Innappropriate appearance (finding)
285277009	C2003500.000	'285277009',	Mental health problems	285277009-Delusion of unworthiness (finding)
285306003	C2003500.000	'285306003',	Mental health problems	285306003-Chloropsia (finding)
285743003	C2003500.000	'285743003',	Mental health problems	285743003-Hallucinations of simple sounds (finding)
285744009	C2003500.000	'285744009',	Mental health problems	285744009-Formed hallucinations of people (finding)
285745005	C2003500.000	'285745005',	Mental health problems	285745005-Formed hallucinations of animals (finding)
285746006	C2003500.000	'285746006',	Mental health problems	285746006-Formed hallucinations of insects (finding)
285747002	C2003500.000	'285747002',	Mental health problems	285747002-Formed hallucinations of objects (finding)
286545003	C2003500.000	'286545003',	Mental health problems	286545003-Fear of birds (finding)
286568007	C2003500.000	'286568007',	Mental health problems	286568007-Fear associated with healthcare (finding)
286582007	C2003500.000	'286582007',	Mental health problems	286582007-Ecstatic (finding)
28663008	C2003500.000	'28663008',	Mental health problems	28663008-Severe manic bipolar I disorder with psychotic features (disorder)
286639002	C2003500.000	'286639002',	Mental health problems	286639002-Labile mood (finding)
286641001	C2003500.000	'286641001',	Mental health problems	286641001-Moody (finding)
286644009	C2003500.000	'286644009',	Mental health problems	286644009-Level of anxiety (finding)
286682001	C2003500.000	'286682001',	Mental health problems	286682001-Psychotic denial - mental defense mechanism (finding)
286686003	C2003500.000	'286686003',	Mental health problems	286686003-Schizoid fantasy - mental defense mechanism (finding)
286699000	C2003500.000	'286699000',	Mental health problems	286699000-Level of psychoticism (observable entity)
286700004	C2003500.000	'286700004',	Mental health problems	286700004-High level of psychoticism (finding)
286701000	C2003500.000	'286701000',	Mental health problems	286701000-Moderate level of psychoticism (finding)
286702007	C2003500.000	'286702007',	Mental health problems	286702007-Low level of psychoticism (finding)
286709003	C2003500.000	'286709003',	Mental health problems	286709003-Character trait finding of level of anxiety (finding)
28676002	C2003500.000	'28676002',	Mental health problems	28676002-Mood disorder with manic features due to general medical condition (disorder)
286933003	C2003500.000	'286933003',	Mental health problems	286933003-Confusional state (disorder)
28857002	C2003500.000	'28857002',	Mental health problems	28857002-Reactive attachment disorder of infancy OR early childhood (disorder)
28884001	C2003500.000	'28884001',	Mental health problems	28884001-Moderate bipolar I disorder, single manic episode (disorder)
29139005	C2003500.000	'29139005',	Mental health problems	29139005-Gustatory hallucinations (finding)
29599000	C2003500.000	'29599000',	Mental health problems	29599000-Chronic undifferentiated schizophrenia (disorder)
29916003	C2003500.000	'29916003',	Mental health problems	29916003-Has a stammer or stutter (finding)
29929003	C2003500.000	'29929003',	Mental health problems	29929003-Bipolar I disorder, most recent episode depressed with atypical features (disorder)
30059008	C2003500.000	'30059008',	Mental health problems	30059008-Panic disorder with agoraphobia, severe agoraphobic avoidance AND moderate panic attacks (disorder)
300706003	C2003500.000	'300706003',	Mental health problems	300706003-Endogenous depression (disorder)
30077003	C2003500.000	'30077003',	Mental health problems	30077003-Somatoform pain disorder (disorder)
300894000	C2003500.000	'300894000',	Mental health problems	300894000-Parental anxiety (finding)
300895004	C2003500.000	'300895004',	Mental health problems	300895004-Anxiety attack (finding)
300930008	C2003500.000	'300930008',	Mental health problems	300930008-Cancer phobia (finding)
300960003	C2003500.000	'300960003',	Mental health problems	300960003-Psychogenic back pain (disorder)
30169000	C2003500.000	'30169000',	Mental health problems	30169000-Psychogenic deafness (disorder)
30189004	C2003500.000	'30189004',	Mental health problems	30189004-Repetitive rocking movements (finding)
302875001	C2003500.000	'302875001',	Mental health problems	302875001-Digit sucking (finding)
303000004	C2003500.000	'303000004',	Mental health problems	303000004-Patient suffering from mental disorder under the MHA 1983 (finding)
30336007	C2003500.000	'30336007',	Mental health problems	30336007-Chronic residual schizophrenia with acute exacerbations (disorder)
304594002	C2003500.000	'304594002',	Mental health problems	304594002-Suicidal intent (finding)
304863007	C2003500.000	'304863007',	Mental health problems	304863007-Paranoid schizoid position relationship (finding)
304896009	C2003500.000	'304896009',	Mental health problems	304896009-Castration anxiety complex (finding)
30509009	C2003500.000	'30509009',	Mental health problems	30509009-Gender identity disorder of adolescence, previously homosexual (disorder)
30520009	C2003500.000	'30520009',	Mental health problems	30520009-Severe bipolar II disorder, most recent episode major depressive with psychotic features (disorder)
30553004	C2003500.000	'30553004',	Mental health problems	30553004-Spinal nerve sensory loss (finding)
30605009	C2003500.000	'30605009',	Mental health problems	30605009-Major depression in partial remission (disorder)
30687003	C2003500.000	'30687003',	Mental health problems	30687003-Bipolar II disorder, most recent episode major depressive with postpartum onset (disorder)
307079000	C2003500.000	'307079000',	Mental health problems	307079000-Hears mocking voices (finding)
307199009	C2003500.000	'307199009',	Mental health problems	307199009-Psychosomatic abdominal pain (finding)
307417003	C2003500.000	'307417003',	Mental health problems	307417003-Cycloid psychosis (disorder)
307504004	C2003500.000	'307504004',	Mental health problems	307504004-Oneirophrenia (finding)
307525004	C2003500.000	'307525004',	Mental health problems	307525004-Other manic-depressive psychos (disorder)
307527007	C2003500.000	'307527007',	Mental health problems	307527007-Other mental disorders (disorder)
307537002	C2003500.000	'307537002',	Mental health problems	307537002-Depression NOS (disorder)
30935000	C2003500.000	'30935000',	Mental health problems	30935000-Manic bipolar I disorder in full remission (disorder)
309711009	C2003500.000	'309711009',	Mental health problems	309711009-Manipulative personality (finding)
309838005	C2003500.000	'309838005',	Mental health problems	309838005-Emotional upset (finding)
31027006	C2003500.000	'31027006',	Mental health problems	31027006-Schizotypal personality disorder (disorder)
310462009	C2003500.000	'310462009',	Mental health problems	310462009-[X] Manic-depressive psychosis, depressed type without psychotic symptoms (disorder)
310465006	C2003500.000	'310465006',	Mental health problems	310465006-[X] Single episode agitated depression without psychotic symptoms (disorder)
310466007	C2003500.000	'310466007',	Mental health problems	310466007-[X] Single episode major depression without psychotic symptoms (disorder)
310495003	C2003500.000	'310495003',	Mental health problems	310495003-Mild depression (disorder)
310496002	C2003500.000	'310496002',	Mental health problems	310496002-Moderate depression (disorder)
310497006	C2003500.000	'310497006',	Mental health problems	310497006-Severe depression (disorder)
3109008	C2003500.000	'3109008',	Mental health problems	3109008-Secondary dysthymia early onset (disorder)
31177006	C2003500.000	'31177006',	Mental health problems	31177006-Attention deficit hyperactivity disorder, combined type (disorder)
31297008	C2003500.000	'31297008',	Mental health problems	31297008-Somatoform disorder (disorder)
313182004	C2003500.000	'313182004',	Mental health problems	313182004-Chronic post-traumatic stress disorder (disorder)
313224008	C2003500.000	'313224008',	Mental health problems	313224008-Dysmorphophobia (disorder)
31373002	C2003500.000	'31373002',	Mental health problems	31373002-Disorganized schizophrenia in remission (disorder)
31446002	C2003500.000	'31446002',	Mental health problems	31446002-Bipolar I disorder, most recent episode hypomanic (disorder)
315743007	C2003500.000	'315743007',	Mental health problems	315743007-[V]Personal history of mental disorder (situation)
315744001	C2003500.000	'315744001',	Mental health problems	315744001-[V]Personal history of schizophrenia (situation)
315745000	C2003500.000	'315745000',	Mental health problems	315745000-[V]Personal history of affective disorder (situation)
315746004	C2003500.000	'315746004',	Mental health problems	315746004-[V]Personal history of neurosis (situation)
315749006	C2003500.000	'315749006',	Mental health problems	315749006-[V]Personal history of other specified mental disorder (situation)
315750006	C2003500.000	'315750006',	Mental health problems	315750006-[V]Personal history of unspecified mental disorder (situation)
3158007	C2003500.000	'3158007',	Mental health problems	3158007-Panic disorder with agoraphobia, agoraphobic avoidance in partial remission AND panic attacks in partial remission (disorder)
316034004	C2003500.000	'316034004',	Mental health problems	316034004-[V]Mental and behavioral problems (situation)
316037006	C2003500.000	'316037006',	Mental health problems	316037006-[V]Other mental problems (situation)
316038001	C2003500.000	'316038001',	Mental health problems	316038001-[V]Other behavioral problems (situation)
316040006	C2003500.000	'316040006',	Mental health problems	316040006-[V]Other specified mental or behavioral problem (situation)
316041005	C2003500.000	'316041005',	Mental health problems	316041005-[V]Unspecified mental or behavioral problem (situation)
31611000	C2003500.000	'31611000',	Mental health problems	31611000-Multiple personality disorder (disorder)
31648009	C2003500.000	'31648009',	Mental health problems	31648009-Unaggressive type unsocialized behavior disorder (finding)
316538007	C2003500.000	'316538007',	Mental health problems	316538007-[V]General psychiatric examination requested by the authority (situation)
316564001	C2003500.000	'316564001',	Mental health problems	316564001-[V]Observation for mental disorder (situation)
31658008	C2003500.000	'31658008',	Mental health problems	31658008-Chronic paranoid schizophrenia (disorder)
316848000	C2003500.000	'316848000',	Mental health problems	316848000-[X]Personal history of other mental and behavioral disorders (situation)
31781004	C2003500.000	'31781004',	Mental health problems	31781004-Panic disorder with agoraphobia, agoraphobic avoidance in partial remission AND mild panic attacks (disorder)
317816007	C2003500.000	'317816007',	Mental health problems	317816007-Stockholm syndrome (disorder)
318784009	C2003500.000	'318784009',	Mental health problems	318784009-Posttraumatic stress disorder, delayed onset (disorder)
319768000	C2003500.000	'319768000',	Mental health problems	319768000-Recurrent major depressive disorder with melancholic features (disorder)
320751009	C2003500.000	'320751009',	Mental health problems	320751009-Major depression, melancholic type (disorder)
321717001	C2003500.000	'321717001',	Mental health problems	321717001-Involutional depression (disorder)
32358001	C2003500.000	'32358001',	Mental health problems	32358001-Amphetamine delusional disorder (disorder)
32388005	C2003500.000	'32388005',	Mental health problems	32388005-Panic disorder with agoraphobia, agoraphobic avoidance in partial remission AND moderate panic attacks (disorder)
32410009	C2003500.000	'32410009',	Mental health problems	32410009-Pederasty (disorder)
32721004	C2003500.000	'32721004',	Mental health problems	32721004-Bulimia nervosa, purging type (disorder)
32880007	C2003500.000	'32880007',	Mental health problems	32880007-Adjustment disorder with work inhibition (disorder)
33078009	C2003500.000	'33078009',	Mental health problems	33078009-Severe recurrent major depression with psychotic features, mood-congruent (disorder)
33084007	C2003500.000	'33084007',	Mental health problems	33084007-Personal identity confusion (finding)
33135002	C2003500.000	'33135002',	Mental health problems	33135002-Recurrent major depression in partial remission (disorder)
33300005	C2003500.000	'33300005',	Mental health problems	33300005-Feeling powerless (finding)
33314005	C2003500.000	'33314005',	Mental health problems	33314005-Hypoaffectivity (finding)
33323008	C2003500.000	'33323008',	Mental health problems	33323008-Somatic delusion disorder (disorder)
33380008	C2003500.000	'33380008',	Mental health problems	33380008-Severe manic bipolar I disorder with psychotic features, mood-incongruent (disorder)
33449004	C2003500.000	'33449004',	Mental health problems	33449004-Personality disorder (disorder)
33624008	C2003500.000	'33624008',	Mental health problems	33624008-Hyperirritability (finding)
33736005	C2003500.000	'33736005',	Mental health problems	33736005-Severe major depression with psychotic features, mood-congruent (disorder)
33967003	C2003500.000	'33967003',	Mental health problems	33967003-Male erectile disorder (disorder)
34116005	C2003500.000	'34116005',	Mental health problems	34116005-Panic disorder with agoraphobia, agoraphobic avoidance in full remission AND severe panic attacks (disorder)
34134009	C2003500.000	'34134009',	Mental health problems	34134009-Shenjing shuairuo (disorder)
34315001	C2003500.000	'34315001',	Mental health problems	34315001-Bipolar II disorder, most recent episode major depressive with melancholic features (disorder)
34563004	C2003500.000	'34563004',	Mental health problems	34563004-Fear of getting cancer (finding)
34652008	C2003500.000	'34652008',	Mental health problems	34652008-Xenophobia (finding)
3503000	C2003500.000	'3503000',	Mental health problems	3503000-Gender identity disorder of adolescence, previously asexual (disorder)
35042001	C2003500.000	'35042001',	Mental health problems	35042001-Tic (finding)
35218008	C2003500.000	'35218008',	Mental health problems	35218008-Chronic disorganized schizophrenia with acute exacerbations (disorder)
35252006	C2003500.000	'35252006',	Mental health problems	35252006-Disorganized schizophrenia (disorder)
3530005	C2003500.000	'3530005',	Mental health problems	3530005-Bipolar I disorder, single manic episode, in full remission (disorder)
35429005	C2003500.000	'35429005',	Mental health problems	35429005-Anticipatory anxiety (finding)
35481005	C2003500.000	'35481005',	Mental health problems	35481005-Mixed bipolar I disorder in remission (disorder)
35489007	C2003500.000	'35489007',	Mental health problems	35489007-Depressive disorder (disorder)
35607004	C2003500.000	'35607004',	Mental health problems	35607004-Panic disorder with agoraphobia (disorder)
35722002	C2003500.000	'35722002',	Mental health problems	35722002-Severe bipolar II disorder, most recent episode major depressive, in remission (disorder)
357705009	C2003500.000	'357705009',	Mental health problems	357705009-Cotard's syndrome (disorder)
35846004	C2003500.000	'35846004',	Mental health problems	35846004-Moderate bipolar II disorder, most recent episode major depressive (disorder)
3586005	C2003500.000	'3586005',	Mental health problems	3586005-Psychogenic fugue (disorder)
35919005	C2003500.000	'35919005',	Mental health problems	35919005-Pervasive developmental disorder (disorder)
36039004	C2003500.000	'36039004',	Mental health problems	36039004-Rumination disorder of infancy (disorder)
36124002	C2003500.000	'36124002',	Mental health problems	36124002-Primary hypersomnia (disorder)
36153001	C2003500.000	'36153001',	Mental health problems	36153001-First known suicide attempt (event)
36170009	C2003500.000	'36170009',	Mental health problems	36170009-Secondary dysthymia late onset (disorder)
36217008	C2003500.000	'36217008',	Mental health problems	36217008-Organic personality disorder (disorder)
36474008	C2003500.000	'36474008',	Mental health problems	36474008-Severe recurrent major depression without psychotic features (disorder)
365431009	C2003500.000	'365431009',	Mental health problems	365431009-Finding of level of psychoticism (finding)
36583000	C2003500.000	'36583000',	Mental health problems	36583000-Mixed bipolar I disorder in partial remission (disorder)
36646009	C2003500.000	'36646009',	Mental health problems	36646009-Anticipatory anxiety, moderate (finding)
36734001	C2003500.000	'36734001',	Mental health problems	36734001-Catatonic posturing (finding)
367545001	C2003500.000	'367545001',	Mental health problems	367545001-Fearful mood (finding)
36923009	C2003500.000	'36923009',	Mental health problems	36923009-Major depression, single episode (disorder)
370143000	C2003500.000	'370143000',	Mental health problems	370143000-Major depressive disorder (disorder)
370567003	C2003500.000	'370567003',	Mental health problems	370567003-Noise phobia (finding)
37057007	C2003500.000	'37057007',	Mental health problems	37057007-Psychophysiologic disorder (finding)
371024007	C2003500.000	'371024007',	Mental health problems	371024007-Senile dementia with delusion (disorder)
371026009	C2003500.000	'371026009',	Mental health problems	371026009-Senile dementia with psychosis (disorder)
371596008	C2003500.000	'371596008',	Mental health problems	371596008-Bipolar I disorder (disorder)
371599001	C2003500.000	'371599001',	Mental health problems	371599001-Severe bipolar I disorder (disorder)
371600003	C2003500.000	'371600003',	Mental health problems	371600003-Severe bipolar disorder (disorder)
371604007	C2003500.000	'371604007',	Mental health problems	371604007-Severe bipolar II disorder (disorder)
371631005	C2003500.000	'371631005',	Mental health problems	371631005-Panic disorder (disorder)
37298006	C2003500.000	'37298006',	Mental health problems	37298006-Nail biting (finding)
373618009	C2003500.000	'373618009',	Mental health problems	373618009-Autistic spectrum disorder with isolated skills (disorder)
373658006	C2003500.000	'373658006',	Mental health problems	373658006-Obsessive behavior (finding)
37732008	C2003500.000	'37732008',	Mental health problems	37732008-Cluttering (finding)
37739004	C2003500.000	'37739004',	Mental health problems	37739004-Mood disorder due to a general medical condition (disorder)
37746008	C2003500.000	'37746008',	Mental health problems	37746008-Avoidant personality disorder (disorder)
37868008	C2003500.000	'37868008',	Mental health problems	37868008-Anxiety disorder of adolescence (disorder)
37872007	C2003500.000	'37872007',	Mental health problems	37872007-Avoidant disorder of childhood OR adolescence (disorder)
37941009	C2003500.000	'37941009',	Mental health problems	37941009-Rumination disorder (disorder)
38237000	C2003500.000	'38237000',	Mental health problems	38237000-Feeling anxious (finding)
38295006	C2003500.000	'38295006',	Mental health problems	38295006-Involutional paraphrenia (disorder)
38328002	C2003500.000	'38328002',	Mental health problems	38328002-Panic disorder with agoraphobia, severe agoraphobic avoidance AND panic attacks in full remission (disorder)
38368003	C2003500.000	'38368003',	Mental health problems	38368003-Schizoaffective disorder, bipolar type (disorder)
38451003	C2003500.000	'38451003',	Mental health problems	38451003-Primary dysthymia early onset (disorder)
386537007	C2003500.000	'386537007',	Mental health problems	386537007-Psychogenic pylorospasm (disorder)
386572005	C2003500.000	'386572005',	Mental health problems	386572005-Psychogenic syncope (disorder)
386738004	C2003500.000	'386738004',	Mental health problems	386738004-Multiple somatic complaints (finding)
386783003	C2003500.000	'386783003',	Mental health problems	386783003-Tic (finding)
386805003	C2003500.000	'386805003',	Mental health problems	386805003-Mild cognitive disorder (disorder)
386808001	C2003500.000	'386808001',	Mental health problems	386808001-Phobia (finding)
386810004	C2003500.000	'386810004',	Mental health problems	386810004-Phobic disorder (disorder)
386816005	C2003500.000	'386816005',	Mental health problems	386816005-Emotional problems (finding)
386817001	C2003500.000	'386817001',	Mental health problems	386817001-Behavior problem of childhood and adolescence (finding)
386821008	C2003500.000	'386821008',	Mental health problems	386821008-Adjustment reaction in infancy (disorder)
386822001	C2003500.000	'386822001',	Mental health problems	386822001-Adjustment reaction of adolescence (disorder)
386823006	C2003500.000	'386823006',	Mental health problems	386823006-Adjustment reaction of adult life (disorder)
386824000	C2003500.000	'386824000',	Mental health problems	386824000-Adjustment reaction of childhood (disorder)
386825004	C2003500.000	'386825004',	Mental health problems	386825004-Adjustment reaction of late life (disorder)
38763009	C2003500.000	'38763009',	Mental health problems	38763009-Autistic disorder (disorder)
390808007	C2003500.000	'390808007',	Mental health problems	390808007-Mental health care (regime/therapy)
390820004	C2003500.000	'390820004',	Mental health problems	390820004-Care for mentally disordered offenders (regime/therapy)
390866009	C2003500.000	'390866009',	Mental health problems	390866009-Referral to mental health team (procedure)
391281002	C2003500.000	'391281002',	Mental health problems	391281002-Mental health assessment (procedure)
3914008	C2003500.000	'3914008',	Mental health problems	3914008-Mental disorder in childhood (disorder)
39423001	C2003500.000	'39423001',	Mental health problems	39423001-Stuttering (finding)
394685004	C2003500.000	'394685004',	Mental health problems	394685004-High suicide risk (finding)
394924000	C2003500.000	'394924000',	Mental health problems	394924000-Symptoms of depression (finding)
395017009	C2003500.000	'395017009',	Mental health problems	395017009-Complaining of panic attack (finding)
39610001	C2003500.000	'39610001',	Mental health problems	39610001-Undifferentiated schizophrenia in remission (disorder)
39638009	C2003500.000	'39638009',	Mental health problems	39638009-Perception hysteria (finding)
39672001	C2003500.000	'39672001',	Mental health problems	39672001-Olfactory hallucinations (finding)
3972004	C2003500.000	'3972004',	Mental health problems	3972004-Primary insomnia (disorder)
397795007	C2003500.000	'397795007',	Mental health problems	397795007-Polysomatizing disorder (disorder)
397803000	C2003500.000	'397803000',	Mental health problems	397803000-Impotence (disorder)
397826007	C2003500.000	'397826007',	Mental health problems	397826007-Briquet's syndrome (disorder)
397923000	C2003500.000	'397923000',	Mental health problems	397923000-Somatization disorder (disorder)
39809009	C2003500.000	'39809009',	Mental health problems	39809009-Recurrent major depressive disorder with catatonic features (disorder)
398304003	C2003500.000	'398304003',	Mental health problems	398304003-Fear of traveling in vehicles (finding)
400948003	C2003500.000	'400948003',	Mental health problems	400948003-Spasmus nutans (disorder)
401061005	C2003500.000	'401061005',	Mental health problems	401061005-Mental health review (procedure)
401206008	C2003500.000	'401206008',	Mental health problems	401206008-At risk for deliberate self harm (finding)
401237008	C2003500.000	'401237008',	Mental health problems	401237008-Violent acts towards others (finding)
40277007	C2003500.000	'40277007',	Mental health problems	40277007-Systematized delusion (finding)
403313001	C2003500.000	'403313001',	Mental health problems	403313001-Hypertrichosis in anorexia nervosa (disorder)
403593004	C2003500.000	'403593004',	Mental health problems	403593004-Phobic fear of skin cancer (disorder)
40379007	C2003500.000	'40379007',	Mental health problems	40379007-Mild recurrent major depression (disorder)
40425004	C2003500.000	'40425004',	Mental health problems	40425004-Postconcussion syndrome (disorder)
405070001	C2003500.000	'405070001',	Mental health problems	405070001-Self-control behavior: suicide (observable entity)
40568001	C2003500.000	'40568001',	Mental health problems	40568001-Recurrent brief depressive disorder (disorder)
405788002	C2003500.000	'405788002',	Mental health problems	405788002-Psychogenic loss of appetite (finding)
406506008	C2003500.000	'406506008',	Mental health problems	406506008-Attention deficit hyperactivity disorder (disorder)
40673001	C2003500.000	'40673001',	Mental health problems	40673001-Post-encephalitic syndrome (disorder)
407376001	C2003500.000	'407376001',	Mental health problems	407376001-Male-to-female transsexual (finding)
407377005	C2003500.000	'407377005',	Mental health problems	407377005-Female-to-male transsexual (finding)
407378000	C2003500.000	'407378000',	Mental health problems	407378000-Surgically transgendered transsexual, male-to-female (finding)
407379008	C2003500.000	'407379008',	Mental health problems	407379008-Surgically transgendered transsexual, female-to-male (finding)
408541004	C2003500.000	'408541004',	Mental health problems	408541004-[X]Addictive personality (disorder)
408857007	C2003500.000	'408857007',	Mental health problems	408857007-Infantile autism (disorder)
408858002	C2003500.000	'408858002',	Mental health problems	408858002-Infantile psychosis (disorder)
40926005	C2003500.000	'40926005',	Mental health problems	40926005-Moderate mixed bipolar I disorder (disorder)
41006004	C2003500.000	'41006004',	Mental health problems	41006004-Depression (finding)
410223002	C2003500.000	'410223002',	Mental health problems	410223002-Mental health care assessment (procedure)
410225009	C2003500.000	'410225009',	Mental health problems	410225009-Mental health care management (procedure)
410232000	C2003500.000	'410232000',	Mental health problems	410232000-Mental health treatment assessment (procedure)
41196008	C2003500.000	'41196008',	Mental health problems	41196008-Dhat (disorder)
412803001	C2003500.000	'412803001',	Mental health problems	412803001-Cotard syndrome (disorder)
413296003	C2003500.000	'413296003',	Mental health problems	413296003-Depression requiring intervention (finding)
413307004	C2003500.000	'413307004',	Mental health problems	413307004-Mental health problem (finding)
413365005	C2003500.000	'413365005',	Mental health problems	413365005-[X]Erotomania (disorder)
413366006	C2003500.000	'413366006',	Mental health problems	413366006-[X]Involuntary excessive blinking (finding)
41501003	C2003500.000	'41501003',	Mental health problems	41501003-Threatening suicide (finding)
415044007	C2003500.000	'415044007',	Mental health problems	415044007-Patient given advice about management of depression (situation)
41521002	C2003500.000	'41521002',	Mental health problems	41521002-Subchronic paranoid schizophrenia with acute exacerbations (disorder)
41524005	C2003500.000	'41524005',	Mental health problems	41524005-Flagellantism (disorder)
41526007	C2003500.000	'41526007',	Mental health problems	41526007-Reactive attachment disorder (disorder)
41552001	C2003500.000	'41552001',	Mental health problems	41552001-Mild bipolar I disorder, single manic episode (disorder)
416163003	C2003500.000	'416163003',	Mental health problems	416163003-Stuttering (finding)
416340002	C2003500.000	'416340002',	Mental health problems	416340002-Late onset schizophrenia (disorder)
416604007	C2003500.000	'416604007',	Mental health problems	416604007-Psychogenic vomiting (disorder)
416611006	C2003500.000	'416611006',	Mental health problems	416611006-On examination - paranoid delusions (finding)
417233008	C2003500.000	'417233008',	Mental health problems	417233008-Paranoid ideation (finding)
417676004	C2003500.000	'417676004',	Mental health problems	417676004-On examination - panic attack (finding)
41832009	C2003500.000	'41832009',	Mental health problems	41832009-Severe bipolar I disorder, single manic episode with psychotic features (disorder)
41836007	C2003500.000	'41836007',	Mental health problems	41836007-Bipolar disorder in full remission (disorder)
419145002	C2003500.000	'419145002',	Mental health problems	419145002-Nightmares (finding)
419284004	C2003500.000	'419284004',	Mental health problems	419284004-Altered mental status (finding)
41932008	C2003500.000	'41932008',	Mental health problems	41932008-Amok (disorder)
41996009	C2003500.000	'41996009',	Mental health problems	41996009-Repetitive hand wringing (finding)
42112009	C2003500.000	'42112009',	Mental health problems	42112009-Urinary incontinence of non-organic origin (finding)
425104003	C2003500.000	'425104003',	Mental health problems	425104003-Suicidal behavior (finding)
42584006	C2003500.000	'42584006',	Mental health problems	42584006-Attention deficit hyperactivity disorder (disorder)
42594001	C2003500.000	'42594001',	Mental health problems	42594001-Organic mood disorder of depressed type (disorder)
42810003	C2003500.000	'42810003',	Mental health problems	42810003-Major depression in remission (disorder)
42868002	C2003500.000	'42868002',	Mental health problems	42868002-Subchronic catatonic schizophrenia (disorder)
4296008	C2003500.000	'4296008',	Mental health problems	4296008-Transsexualism (disorder)
4306003	C2003500.000	'4306003',	Mental health problems	4306003-Cluster B personality disorder (disorder)
43150009	C2003500.000	'43150009',	Mental health problems	43150009-Panic disorder without agoraphobia with severe panic attacks (disorder)
43568002	C2003500.000	'43568002',	Mental health problems	43568002-Bipolar II disorder, most recent episode major depressive with atypical features (disorder)
43614003	C2003500.000	'43614003',	Mental health problems	43614003-Autistic disorder of childhood onset (disorder)
43769008	C2003500.000	'43769008',	Mental health problems	43769008-Mild mixed bipolar I disorder (disorder)
43954004	C2003500.000	'43954004',	Mental health problems	43954004-Head-banging (finding)
44001008	C2003500.000	'44001008',	Mental health problems	44001008-Premature ejaculation (finding)
44037003	C2003500.000	'44037003',	Mental health problems	44037003-Globus hystericus (finding)
44124003	C2003500.000	'44124003',	Mental health problems	44124003-Reactive attachment disorder of early childhood (disorder)
44376007	C2003500.000	'44376007',	Mental health problems	44376007-Dissociative disorder (disorder)
4441000	C2003500.000	'4441000',	Mental health problems	4441000-Severe bipolar disorder with psychotic features (disorder)
44433009	C2003500.000	'44433009',	Mental health problems	44433009-Recurrent transient tic disorder (disorder)
44780000	C2003500.000	'44780000',	Mental health problems	44780000-Hypnagogic hallucinations (finding)
44906001	C2003500.000	'44906001',	Mental health problems	44906001-Capgras' syndrome (finding)
45150006	C2003500.000	'45150006',	Mental health problems	45150006-Auditory hallucinations (finding)
45479006	C2003500.000	'45479006',	Mental health problems	45479006-Manic bipolar I disorder in remission (disorder)
45763006	C2003500.000	'45763006',	Mental health problems	45763006-Demoralization (finding)
45912004	C2003500.000	'45912004',	Mental health problems	45912004-Organic hallucinosis (disorder)
45924006	C2003500.000	'45924006',	Mental health problems	45924006-Necrophilia (disorder)
46023009	C2003500.000	'46023009',	Mental health problems	46023009-Pedophilia, same AND opposite sex (disorder)
46153004	C2003500.000	'46153004',	Mental health problems	46153004-Catatonic stupor (finding)
46206005	C2003500.000	'46206005',	Mental health problems	46206005-Mood disorder (disorder)
46219009	C2003500.000	'46219009',	Mental health problems	46219009-Neurocirculatory asthenia (finding)
46229002	C2003500.000	'46229002',	Mental health problems	46229002-Severe mixed bipolar I disorder without psychotic features (disorder)
46244001	C2003500.000	'46244001',	Mental health problems	46244001-Recurrent major depression in complete remission (disorder)
46432001	C2003500.000	'46432001',	Mental health problems	46432001-Lecherism (disorder)
46460004	C2003500.000	'46460004',	Mental health problems	46460004-Hypomanic personality trait (finding)
46745001	C2003500.000	'46745001',	Mental health problems	46745001-Hyperkinetic syndrome with developmental delay (disorder)
47295007	C2003500.000	'47295007',	Mental health problems	47295007-Psychomotor agitation (finding)
47447001	C2003500.000	'47447001',	Mental health problems	47447001-Grandiose delusion disorder (disorder)
47505003	C2003500.000	'47505003',	Mental health problems	47505003-Posttraumatic stress disorder (disorder)
47695004	C2003500.000	'47695004',	Mental health problems	47695004-Inability to cope (finding)
48046002	C2003500.000	'48046002',	Mental health problems	48046002-Symptomatic sexual masochism (disorder)
48309007	C2003500.000	'48309007',	Mental health problems	48309007-Pedophilia, nonexclusive type (disorder)
48500005	C2003500.000	'48500005',	Mental health problems	48500005-Delusional disorder (disorder)
48694002	C2003500.000	'48694002',	Mental health problems	48694002-Anxiety (finding)
48937005	C2003500.000	'48937005',	Mental health problems	48937005-Bipolar II disorder, most recent episode hypomanic (disorder)
4926007	C2003500.000	'4926007',	Mental health problems	4926007-Schizophrenia in remission (disorder)
4932002	C2003500.000	'4932002',	Mental health problems	4932002-Panic disorder with agoraphobia, moderate agoraphobic avoidance AND mild panic attacks (disorder)
49468007	C2003500.000	'49468007',	Mental health problems	49468007-Depressed bipolar I disorder (disorder)
49512000	C2003500.000	'49512000',	Mental health problems	49512000-Depressed bipolar I disorder in partial remission (disorder)
49564006	C2003500.000	'49564006',	Mental health problems	49564006-Panic disorder with agoraphobia, mild agoraphobic avoidance AND moderate panic attacks (disorder)
49971008	C2003500.000	'49971008',	Mental health problems	49971008-Apprehension (finding)
50299009	C2003500.000	'50299009',	Mental health problems	50299009-Paraphilia (disorder)
50643003	C2003500.000	'50643003',	Mental health problems	50643003-Latah (disorder)
50705009	C2003500.000	'50705009',	Mental health problems	50705009-Factitious disorder (disorder)
50878001	C2003500.000	'50878001',	Mental health problems	50878001-Gender identity disorder of adulthood, previously asexual (disorder)
5095008	C2003500.000	'5095008',	Mental health problems	5095008-Gender identity disorder of childhood (disorder)
50983008	C2003500.000	'50983008',	Mental health problems	50983008-Panic disorder with agoraphobia, mild agoraphobic avoidance AND panic attacks in partial remission (disorder)
51133006	C2003500.000	'51133006',	Mental health problems	51133006-Residual schizophrenia in remission (disorder)
51239001	C2003500.000	'51239001',	Mental health problems	51239001-Sexual masochism (disorder)
5124002	C2003500.000	'5124002',	Mental health problems	5124002-Coma vigilans (finding)
5158005	C2003500.000	'5158005',	Mental health problems	5158005-Gilles de la Tourette's syndrome (disorder)
51637008	C2003500.000	'51637008',	Mental health problems	51637008-Chronic bipolar I disorder, most recent episode depressed (disorder)
51946000	C2003500.000	'51946000',	Mental health problems	51946000-Susto (disorder)
52039009	C2003500.000	'52039009',	Mental health problems	52039009-Phobia (finding)
52417003	C2003500.000	'52417003',	Mental health problems	52417003-Pavor nocturnus (disorder)
52448006	C2003500.000	'52448006',	Mental health problems	52448006-Dementia (disorder)
52813007	C2003500.000	'52813007',	Mental health problems	52813007-Ego-dystonic sexual orientation (finding)
52910006	C2003500.000	'52910006',	Mental health problems	52910006-Anxiety disorder due to a general medical condition (disorder)
5294002	C2003500.000	'5294002',	Mental health problems	5294002-Developmental disorder (disorder)
52954000	C2003500.000	'52954000',	Mental health problems	52954000-Schizoid personality disorder (disorder)
53049002	C2003500.000	'53049002',	Mental health problems	53049002-Severe bipolar disorder without psychotic features (disorder)
53339009	C2003500.000	'53339009',	Mental health problems	53339009-Dysfunctional grieving (finding)
53467004	C2003500.000	'53467004',	Mental health problems	53467004-Anxiety disorder of childhood (disorder)
53489000	C2003500.000	'53489000',	Mental health problems	53489000-Tension (finding)
53607008	C2003500.000	'53607008',	Mental health problems	53607008-Depressed bipolar I disorder in remission (disorder)
53763004	C2003500.000	'53763004',	Mental health problems	53763004-Sexual aggression (finding)
53956006	C2003500.000	'53956006',	Mental health problems	53956006-Panic disorder without agoraphobia with panic attacks in partial remission (disorder)
54307006	C2003500.000	'54307006',	Mental health problems	54307006-Zoophobia (finding)
54417002	C2003500.000	'54417002',	Mental health problems	54417002-Adult gender identity disorder, sexually attracted to females (disorder)
54587008	C2003500.000	'54587008',	Mental health problems	54587008-Simple phobia (disorder)
54746005	C2003500.000	'54746005',	Mental health problems	54746005-Erotophobia (finding)
54761006	C2003500.000	'54761006',	Mental health problems	54761006-Severe depressed bipolar I disorder with psychotic features, mood-congruent (disorder)
5507002	C2003500.000	'5507002',	Mental health problems	5507002-Stereotypy habit disorder (disorder)
5509004	C2003500.000	'5509004',	Mental health problems	5509004-Panic disorder with agoraphobia AND severe panic attacks (disorder)
5510009	C2003500.000	'5510009',	Mental health problems	5510009-Organic delusional disorder (disorder)
55341008	C2003500.000	'55341008',	Mental health problems	55341008-Histrionic personality disorder (disorder)
55516002	C2003500.000	'55516002',	Mental health problems	55516002-Bipolar I disorder, most recent episode manic with postpartum onset (disorder)
55728007	C2003500.000	'55728007',	Mental health problems	55728007-Sexual aversion disorder (disorder)
55929007	C2003500.000	'55929007',	Mental health problems	55929007-Feeling irritable (finding)
56034001	C2003500.000	'56034001',	Mental health problems	56034001-Compulsive exhibitionism (disorder)
56095002	C2003500.000	'56095002',	Mental health problems	56095002-Necrosadism (disorder)
56435009	C2003500.000	'56435009',	Mental health problems	56435009-Poverty of thought (finding)
56452008	C2003500.000	'56452008',	Mental health problems	56452008-Adult dyssocial behavior (finding)
56573006	C2003500.000	'56573006',	Mental health problems	56573006-Transient tic disorder (disorder)
56576003	C2003500.000	'56576003',	Mental health problems	56576003-Panic disorder without agoraphobia (disorder)
56627002	C2003500.000	'56627002',	Mental health problems	56627002-Psychosexual disorder (disorder)
56882008	C2003500.000	'56882008',	Mental health problems	56882008-Anorexia nervosa (disorder)
5703000	C2003500.000	'5703000',	Mental health problems	5703000-Bipolar disorder in partial remission (disorder)
57095008	C2003500.000	'57095008',	Mental health problems	57095008-Pseudohallucinations (finding)
57194009	C2003500.000	'57194009',	Mental health problems	57194009-Adjustment disorder with depressed mood (disorder)
57553009	C2003500.000	'57553009',	Mental health problems	57553009-Mood-incongruent hallucination (finding)
57715001	C2003500.000	'57715001',	Mental health problems	57715001-Gender identity disorder of adolescence (disorder)
57933001	C2003500.000	'57933001',	Mental health problems	57933001-Unsocialized aggressive reaction of childhood (finding)
58214004	C2003500.000	'58214004',	Mental health problems	58214004-Schizophrenia (disorder)
58329000	C2003500.000	'58329000',	Mental health problems	58329000-Organic mood disorder of manic type (disorder)
58349009	C2003500.000	'58349009',	Mental health problems	58349009-Exhibitionism (disorder)
58585005	C2003500.000	'58585005',	Mental health problems	58585005-Autochthonous delusion (finding)
58647003	C2003500.000	'58647003',	Mental health problems	58647003-Severe mood disorder with psychotic features, mood-congruent (disorder)
58703003	C2003500.000	'58703003',	Mental health problems	58703003-Postpartum depression (disorder)
5874002	C2003500.000	'5874002',	Mental health problems	5874002-Anticipatory anxiety, severe (finding)
58855008	C2003500.000	'58855008',	Mental health problems	58855008-Symptomatic exhibitionism (disorder)
5917004	C2003500.000	'5917004',	Mental health problems	5917004-Geophagia (finding)
59174009	C2003500.000	'59174009',	Mental health problems	59174009-Fetishism (disorder)
59216005	C2003500.000	'59216005',	Mental health problems	59216005-Adult gender identity disorder, sexually attracted to males (disorder)
59394009	C2003500.000	'59394009',	Mental health problems	59394009-Sexual sadism (disorder)
596004	C2003500.000	'596004',	Mental health problems	596004-Premenstrual dysphoric disorder (disorder)
59617007	C2003500.000	'59617007',	Mental health problems	59617007-Severe depressed bipolar I disorder with psychotic features (disorder)
59645001	C2003500.000	'59645001',	Mental health problems	59645001-Bulimia nervosa, nonpurging type (disorder)
59923000	C2003500.000	'59923000',	Mental health problems	59923000-Panic disorder with agoraphobia AND panic attacks in full remission (disorder)
600009	C2003500.000	'600009',	Mental health problems	600009-Pyromania (disorder)
60099002	C2003500.000	'60099002',	Mental health problems	60099002-Severe major depression with psychotic features, mood-incongruent (disorder)
60123008	C2003500.000	'60123008',	Mental health problems	60123008-Delusional disorder, mixed type (disorder)
60259009	C2003500.000	'60259009',	Mental health problems	60259009-Onychotillomania (finding)
60368009	C2003500.000	'60368009',	Mental health problems	60368009-Somatization disorder (disorder)
60742000	C2003500.000	'60742000',	Mental health problems	60742000-Avoidance-avoidance conflict (finding)
61157009	C2003500.000	'61157009',	Mental health problems	61157009-Combat fatigue (disorder)
61180001	C2003500.000	'61180001',	Mental health problems	61180001-Adult gender identity disorder, sexually attracted to neither sex (disorder)
61199005	C2003500.000	'61199005',	Mental health problems	61199005-Elementary hallucination (finding)
61212007	C2003500.000	'61212007',	Mental health problems	61212007-Panic disorder with agoraphobia, severe agoraphobic avoidance AND severe panic attacks (disorder)
61372001	C2003500.000	'61372001',	Mental health problems	61372001-Aggressive behavior (finding)
61387006	C2003500.000	'61387006',	Mental health problems	61387006-Moderate anxiety (finding)
61403008	C2003500.000	'61403008',	Mental health problems	61403008-Severe depressed bipolar I disorder without psychotic features (disorder)
61831009	C2003500.000	'61831009',	Mental health problems	61831009-Induced psychotic disorder (disorder)
61846002	C2003500.000	'61846002',	Mental health problems	61846002-Male adolescent aberrant sex behavior (finding)
62351001	C2003500.000	'62351001',	Mental health problems	62351001-Generalized social phobia (disorder)
62448009	C2003500.000	'62448009',	Mental health problems	62448009-Hysteria (finding)
62491004	C2003500.000	'62491004',	Mental health problems	62491004-Frotteurism (disorder)
62607004	C2003500.000	'62607004',	Mental health problems	62607004-Orgasm incapacity (finding)
62792007	C2003500.000	'62792007',	Mental health problems	62792007-Urophilia (disorder)
62951006	C2003500.000	'62951006',	Mental health problems	62951006-Major depression, melancholic type (disorder)
63181006	C2003500.000	'63181006',	Mental health problems	63181006-Paranoid schizophrenia in remission (disorder)
63204009	C2003500.000	'63204009',	Mental health problems	63204009-BouffÃ©e dÃ©lirante (disorder)
63249007	C2003500.000	'63249007',	Mental health problems	63249007-Manic bipolar I disorder in partial remission (disorder)
63393005	C2003500.000	'63393005',	Mental health problems	63393005-Anorexia nervosa, binge-eating purging type (disorder)
63395003	C2003500.000	'63395003',	Mental health problems	63395003-Folie Ã trois (finding)
63412003	C2003500.000	'63412003',	Mental health problems	63412003-Major depression in complete remission (disorder)
63495002	C2003500.000	'63495002',	Mental health problems	63495002-Fetishistic transvestism (disorder)
63701002	C2003500.000	'63701002',	Mental health problems	63701002-Panic disorder with agoraphobia, mild agoraphobic avoidance AND mild panic attacks (disorder)
63778009	C2003500.000	'63778009',	Mental health problems	63778009-Major depressive disorder, single episode with melancholic features (disorder)
63835008	C2003500.000	'63835008',	Mental health problems	63835008-Voyeurism (disorder)
6389006	C2003500.000	'6389006',	Mental health problems	6389006-Disturbance in physical behavior (finding)
63909006	C2003500.000	'63909006',	Mental health problems	63909006-Panic disorder with agoraphobia AND panic attacks in partial remission (disorder)
64031009	C2003500.000	'64031009',	Mental health problems	64031009-Masochistic behavior (finding)
64060000	C2003500.000	'64060000',	Mental health problems	64060000-Panic disorder with agoraphobia, moderate agoraphobic avoidance AND panic attacks in full remission (disorder)
64161004	C2003500.000	'64161004',	Mental health problems	64161004-Psychogenic voice disorder (disorder)
64165008	C2003500.000	'64165008',	Mental health problems	64165008-Avoidant disorder of childhood (disorder)
64269007	C2003500.000	'64269007',	Mental health problems	64269007-Visual hallucinations (finding)
64334007	C2003500.000	'64334007',	Mental health problems	64334007-Primary transvestism (disorder)
6471006	C2003500.000	'6471006',	Mental health problems	6471006-Suicidal thoughts (finding)
64731001	C2003500.000	'64731001',	Mental health problems	64731001-Severe mixed bipolar I disorder with psychotic features, mood-congruent (disorder)
64905009	C2003500.000	'64905009',	Mental health problems	64905009-Paranoid schizophrenia (disorder)
65042007	C2003500.000	'65042007',	Mental health problems	65042007-Bipolar I disorder, most recent episode mixed with postpartum onset (disorder)
65064003	C2003500.000	'65064003',	Mental health problems	65064003-Panic disorder without agoraphobia with moderate panic attacks (disorder)
65096006	C2003500.000	'65096006',	Mental health problems	65096006-Primary degenerative dementia of the Alzheimer type, presenile onset, with delirium (disorder)
65179007	C2003500.000	'65179007',	Mental health problems	65179007-Koro (disorder)
65231005	C2003500.000	'65231005',	Mental health problems	65231005-Adjustment reaction of childhood (finding)
65410009	C2003500.000	'65410009',	Mental health problems	65410009-Compulsive sexual masochism (disorder)
65438001	C2003500.000	'65438001',	Mental health problems	65438001-Psychogenic torticollis (disorder)
66344007	C2003500.000	'66344007',	Mental health problems	66344007-Recurrent major depression (disorder)
66347000	C2003500.000	'66347000',	Mental health problems	66347000-Impulse control disorder (disorder)
66446005	C2003500.000	'66446005',	Mental health problems	66446005-Depressed mood (finding)
66609003	C2003500.000	'66609003',	Mental health problems	66609003-Tactile hallucinations (finding)
66631006	C2003500.000	'66631006',	Mental health problems	66631006-Moderate depressed bipolar I disorder (disorder)
66658004	C2003500.000	'66658004',	Mental health problems	66658004-Satyriasis (finding)
67002003	C2003500.000	'67002003',	Mental health problems	67002003-Severe bipolar II disorder, most recent episode major depressive, in partial remission (disorder)
67123006	C2003500.000	'67123006',	Mental health problems	67123006-Adult gender identity disorder, sexually attracted to both sexes (disorder)
67195008	C2003500.000	'67195008',	Mental health problems	67195008-Acute stress disorder (disorder)
67227000	C2003500.000	'67227000',	Mental health problems	67227000-Pedophilia, same sex (disorder)
67348001	C2003500.000	'67348001',	Mental health problems	67348001-Delusional conclusion (finding)
67367002	C2003500.000	'67367002',	Mental health problems	67367002-Pseudoimpotence (disorder)
67711008	C2003500.000	'67711008',	Mental health problems	67711008-Primary dysthymia late onset (disorder)
67877007	C2003500.000	'67877007',	Mental health problems	67877007-Ecstasy (finding)
68019004	C2003500.000	'68019004',	Mental health problems	68019004-Recurrent major depression in remission (disorder)
6823001	C2003500.000	'6823001',	Mental health problems	6823001-Adjustment reaction of adult life (finding)
68569003	C2003500.000	'68569003',	Mental health problems	68569003-Manic bipolar I disorder (disorder)
68618008	C2003500.000	'68618008',	Mental health problems	68618008-Rett's disorder (disorder)
68772007	C2003500.000	'68772007',	Mental health problems	68772007-Stauder's lethal catatonia (disorder)
68890003	C2003500.000	'68890003',	Mental health problems	68890003-Schizoaffective disorder (disorder)
68963006	C2003500.000	'68963006',	Mental health problems	68963006-Gender identity disorder of adolescence, previously heterosexual (disorder)
68995007	C2003500.000	'68995007',	Mental health problems	68995007-Chronic catatonic schizophrenia (disorder)
69319003	C2003500.000	'69319003',	Mental health problems	69319003-Time zone syndrome (finding)
69322001	C2003500.000	'69322001',	Mental health problems	69322001-Psychotic disorder (disorder)
69361009	C2003500.000	'69361009',	Mental health problems	69361009-Kleptomania (disorder)
69392006	C2003500.000	'69392006',	Mental health problems	69392006-Major depressive disorder, single episode with catatonic features (disorder)
69841005	C2003500.000	'69841005',	Mental health problems	69841005-Sexual aversion (finding)
70043001	C2003500.000	'70043001',	Mental health problems	70043001-Severe mood disorder with psychotic features, mood-incongruent (disorder)
7011001	C2003500.000	'7011001',	Mental health problems	7011001-Hallucinations (finding)
7025000	C2003500.000	'7025000',	Mental health problems	7025000-Subchronic undifferentiated schizophrenia with acute exacerbations (disorder)
70546001	C2003500.000	'70546001',	Mental health problems	70546001-Severe bipolar disorder with psychotic features, mood-congruent (disorder)
70630002	C2003500.000	'70630002',	Mental health problems	70630002-Schizoid character (finding)
70691001	C2003500.000	'70691001',	Mental health problems	70691001-Agoraphobia (disorder)
70720002	C2003500.000	'70720002',	Mental health problems	70720002-Trailing phenomenon (finding)
70747007	C2003500.000	'70747007',	Mental health problems	70747007-Major depression single episode, in partial remission (disorder)
70814008	C2003500.000	'70814008',	Mental health problems	70814008-Subchronic residual schizophrenia with acute exacerbations (disorder)
70922000	C2003500.000	'70922000',	Mental health problems	70922000-Compulsive pedophilia (disorder)
70997004	C2003500.000	'70997004',	Mental health problems	70997004-Mild anxiety (finding)
71103003	C2003500.000	'71103003',	Mental health problems	71103003-Chronic residual schizophrenia (disorder)
71294008	C2003500.000	'71294008',	Mental health problems	71294008-Mild bipolar II disorder, most recent episode major depressive (disorder)
7175000	C2003500.000	'7175000',	Mental health problems	7175000-Dream, function (observable entity)
71802006	C2003500.000	'71802006',	Mental health problems	71802006-Astasia-abasia (disorder)
71959007	C2003500.000	'71959007',	Mental health problems	71959007-Elective mutism (disorder)
71961003	C2003500.000	'71961003',	Mental health problems	71961003-Childhood disintegrative disorder (disorder)
71984005	C2003500.000	'71984005',	Mental health problems	71984005-Mild manic bipolar I disorder (disorder)
72366004	C2003500.000	'72366004',	Mental health problems	72366004-Eating disorder (disorder)
72847009	C2003500.000	'72847009',	Mental health problems	72847009-Spasmus nictitans (finding)
72861004	C2003500.000	'72861004',	Mental health problems	72861004-Panic disorder without agoraphobia with mild panic attacks (disorder)
7291006	C2003500.000	'7291006',	Mental health problems	7291006-Reactive attachment disorder of infancy (disorder)
73091004	C2003500.000	'73091004',	Mental health problems	73091004-Secondary functional encopresis (finding)
73149003	C2003500.000	'73149003',	Mental health problems	73149003-Encopresis with constipation AND overflow incontinence (finding)
73327000	C2003500.000	'73327000',	Mental health problems	73327000-Adjustment reaction of adolescence (finding)
73462009	C2003500.000	'73462009',	Mental health problems	73462009-Chronic vocal tic disorder (disorder)
73471000	C2003500.000	'73471000',	Mental health problems	73471000-Bipolar I disorder, most recent episode mixed with catatonic features (disorder)
73491007	C2003500.000	'73491007',	Mental health problems	73491007-Psychogenic impotence (disorder)
73744004	C2003500.000	'73744004',	Mental health problems	73744004-Hypersexuality state (finding)
73867007	C2003500.000	'73867007',	Mental health problems	73867007-Severe major depression with psychotic features (disorder)
73917004	C2003500.000	'73917004',	Mental health problems	73917004-Hallucinosis (finding)
74007000	C2003500.000	'74007000',	Mental health problems	74007000-Sexual arousal disorder (disorder)
74010007	C2003500.000	'74010007',	Mental health problems	74010007-Panic disorder with agoraphobia, severe agoraphobic avoidance AND panic attacks in partial remission (disorder)
74142004	C2003500.000	'74142004',	Mental health problems	74142004-Feeding disorder of infancy OR early childhood (disorder)
74421008	C2003500.000	'74421008',	Mental health problems	74421008-Disturbance in affect (finding)
74506000	C2003500.000	'74506000',	Mental health problems	74506000-Bereavement due to life event (finding)
7461003	C2003500.000	'7461003',	Mental health problems	7461003-Attention deficit hyperactivity disorder, predominantly hyperactive impulsive type (disorder)
74686005	C2003500.000	'74686005',	Mental health problems	74686005-Mild depressed bipolar I disorder (disorder)
74732009	C2003500.000	'74732009',	Mental health problems	74732009-Mental disorder (disorder)
74791000	C2003500.000	'74791000',	Mental health problems	74791000-Pedophilia, limited to incest (disorder)
74803002	C2003500.000	'74803002',	Mental health problems	74803002-Taijin kyofusho (disorder)
75007009	C2003500.000	'75007009',	Mental health problems	75007009-Algophobia (finding)
75084000	C2003500.000	'75084000',	Mental health problems	75084000-Severe major depression without psychotic features (disorder)
75186000	C2003500.000	'75186000',	Mental health problems	75186000-Secondary transvestism (disorder)
75360000	C2003500.000	'75360000',	Mental health problems	75360000-Bipolar I disorder, single manic episode, in remission (disorder)
75408008	C2003500.000	'75408008',	Mental health problems	75408008-Feeling angry (finding)
75752004	C2003500.000	'75752004',	Mental health problems	75752004-Bipolar I disorder, most recent episode depressed with melancholic features (disorder)
75837004	C2003500.000	'75837004',	Mental health problems	75837004-Mood disorder with depressive features due to general medical condition (disorder)
76105009	C2003500.000	'76105009',	Mental health problems	76105009-Cyclothymia (disorder)
76129002	C2003500.000	'76129002',	Mental health problems	76129002-Ganser syndrome (disorder)
76441001	C2003500.000	'76441001',	Mental health problems	76441001-Severe major depression, single episode, without psychotic features (disorder)
76566000	C2003500.000	'76566000',	Mental health problems	76566000-Subchronic residual schizophrenia (disorder)
76812003	C2003500.000	'76812003',	Mental health problems	76812003-Panic disorder with agoraphobia, moderate agoraphobic avoidance AND panic attacks in partial remission (disorder)
76868007	C2003500.000	'76868007',	Mental health problems	76868007-Panic disorder with agoraphobia, agoraphobic avoidance in full remission AND mild panic attacks (disorder)
77486005	C2003500.000	'77486005',	Mental health problems	77486005-Mood disorder with major depressive-like episode due to general medical condition (disorder)
77675002	C2003500.000	'77675002',	Mental health problems	77675002-Anorexia nervosa, restricting type (disorder)
77815007	C2003500.000	'77815007',	Mental health problems	77815007-Gender identity disorder of adulthood, previously homosexual (disorder)
77911002	C2003500.000	'77911002',	Mental health problems	77911002-Severe major depression, single episode, with psychotic features, mood-congruent (disorder)
7794004	C2003500.000	'7794004',	Mental health problems	7794004-Chronic motor tic disorder (disorder)
78004001	C2003500.000	'78004001',	Mental health problems	78004001-Bulimia nervosa (disorder)
78158007	C2003500.000	'78158007',	Mental health problems	78158007-Personal appearance dirty (finding)
78269000	C2003500.000	'78269000',	Mental health problems	78269000-Bipolar I disorder, single manic episode, in partial remission (disorder)
78640000	C2003500.000	'78640000',	Mental health problems	78640000-Severe manic bipolar I disorder with psychotic features, mood-congruent (disorder)
78667006	C2003500.000	'78667006',	Mental health problems	78667006-Dysthymia (disorder)
78990003	C2003500.000	'78990003',	Mental health problems	78990003-Compulsive purposeless behavior (finding)
79204003	C2003500.000	'79204003',	Mental health problems	79204003-Chronic undifferentiated schizophrenia with acute exacerbations (disorder)
79298009	C2003500.000	'79298009',	Mental health problems	79298009-Mild major depression, single episode (disorder)
79351003	C2003500.000	'79351003',	Mental health problems	79351003-Hostile behavior (finding)
79524000	C2003500.000	'79524000',	Mental health problems	79524000-Ecouteurism (disorder)
7956006	C2003500.000	'7956006',	Mental health problems	7956006-Psychogenic vertigo (finding)
79584002	C2003500.000	'79584002',	Mental health problems	79584002-Moderate bipolar disorder (disorder)
79823003	C2003500.000	'79823003',	Mental health problems	79823003-Panic (finding)
79842004	C2003500.000	'79842004',	Mental health problems	79842004-Stuporous depression (disorder)
79866005	C2003500.000	'79866005',	Mental health problems	79866005-Subchronic paranoid schizophrenia (disorder)
80495009	C2003500.000	'80495009',	Mental health problems	80495009-Sleep walking disorder (disorder)
80583007	C2003500.000	'80583007',	Mental health problems	80583007-Severe anxiety (panic) (finding)
80711002	C2003500.000	'80711002',	Mental health problems	80711002-Narcissistic personality disorder (disorder)
81147004	C2003500.000	'81147004',	Mental health problems	81147004-Fear of coitus (finding)
81319007	C2003500.000	'81319007',	Mental health problems	81319007-Severe bipolar II disorder, most recent episode major depressive without psychotic features (disorder)
81350009	C2003500.000	'81350009',	Mental health problems	81350009-Free-floating anxiety (finding)
81463002	C2003500.000	'81463002',	Mental health problems	81463002-Bestiality (disorder)
81548002	C2003500.000	'81548002',	Mental health problems	81548002-Elevated mood (finding)
8185002	C2003500.000	'8185002',	Mental health problems	8185002-Panic disorder with agoraphobia AND moderate panic attacks (disorder)
82096005	C2003500.000	'82096005',	Mental health problems	82096005-Aggressive type unsocialized behavior disorder (disorder)
82116008	C2003500.000	'82116008',	Mental health problems	82116008-Hallucinatory neuralgia (finding)
82218004	C2003500.000	'82218004',	Mental health problems	82218004-Postoperative depression (disorder)
82313006	C2003500.000	'82313006',	Mental health problems	82313006-Suicide attempt (event)
82415003	C2003500.000	'82415003',	Mental health problems	82415003-Agoraphobia without history of panic disorder without limited symptom attacks (disorder)
82494000	C2003500.000	'82494000',	Mental health problems	82494000-Panic disorder without agoraphobia with panic attacks in full remission (disorder)
82526006	C2003500.000	'82526006',	Mental health problems	82526006-Erotomania (finding)
82562007	C2003500.000	'82562007',	Mental health problems	82562007-Osteochondritis dissecans (disorder)
8263001	C2003500.000	'8263001',	Mental health problems	8263001-Somatofunctional impotence (disorder)
82636008	C2003500.000	'82636008',	Mental health problems	82636008-Orgasm disorder (disorder)
82738004	C2003500.000	'82738004',	Mental health problems	82738004-Panic disorder with agoraphobia, moderate agoraphobic avoidance AND moderate panic attacks (disorder)
82791007	C2003500.000	'82791007',	Mental health problems	82791007-Bizarre delusion (finding)
82998009	C2003500.000	'82998009',	Mental health problems	82998009-Moderate manic bipolar I disorder (disorder)
83176005	C2003500.000	'83176005',	Mental health problems	83176005-Primary dysthymia (disorder)
832007	C2003500.000	'832007',	Mental health problems	832007-Moderate major depression (disorder)
83225003	C2003500.000	'83225003',	Mental health problems	83225003-Bipolar II disorder (disorder)
8330006	C2003500.000	'8330006',	Mental health problems	8330006-Delusion of infidelity (finding)
83458005	C2003500.000	'83458005',	Mental health problems	83458005-Agitated depression (disorder)
83482000	C2003500.000	'83482000',	Mental health problems	83482000-Body dysmorphic disorder (disorder)
83501007	C2003500.000	'83501007',	Mental health problems	83501007-Organic mood disorder of mixed type (disorder)
83631006	C2003500.000	'83631006',	Mental health problems	83631006-Panic disorder with agoraphobia, moderate agoraphobic avoidance AND severe panic attacks (disorder)
83746006	C2003500.000	'83746006',	Mental health problems	83746006-Chronic schizophrenia (disorder)
83890006	C2003500.000	'83890006',	Mental health problems	83890006-Cluster C personality disorder (disorder)
83943005	C2003500.000	'83943005',	Mental health problems	83943005-Temper tantrum (finding)
84002002	C2003500.000	'84002002',	Mental health problems	84002002-Pedophilia (disorder)
84209002	C2003500.000	'84209002',	Mental health problems	84209002-Psychogenic amnesia (disorder)
844005	C2003500.000	'844005',	Mental health problems	844005-Behavior finding (finding)
84466009	C2003500.000	'84466009',	Mental health problems	84466009-Dependent personality disorder (disorder)
84760002	C2003500.000	'84760002',	Mental health problems	84760002-Schizoaffective disorder, depressive type (disorder)
84788008	C2003500.000	'84788008',	Mental health problems	84788008-Menopausal depression (disorder)
85061001	C2003500.000	'85061001',	Mental health problems	85061001-Separation anxiety disorder of childhood, early onset (disorder)
85080004	C2003500.000	'85080004',	Mental health problems	85080004-Secondary dysthymia (disorder)
8511007	C2003500.000	'8511007',	Mental health problems	8511007-Transient tic disorder, single episode (disorder)
85248005	C2003500.000	'85248005',	Mental health problems	85248005-Bipolar disorder in remission (disorder)
85550003	C2003500.000	'85550003',	Mental health problems	85550003-Hallucinations of bodily sensation (finding)
85861002	C2003500.000	'85861002',	Mental health problems	85861002-Subchronic undifferentiated schizophrenia (disorder)
85949006	C2003500.000	'85949006',	Mental health problems	85949006-Euphoria (finding)
86058007	C2003500.000	'86058007',	Mental health problems	86058007-Severe bipolar I disorder, single manic episode with psychotic features, mood-incongruent (disorder)
86817004	C2003500.000	'86817004',	Mental health problems	86817004-Subchronic catatonic schizophrenia with acute exacerbations (disorder)
87203005	C2003500.000	'87203005',	Mental health problems	87203005-Bipolar I disorder, most recent episode depressed with postpartum onset (disorder)
87275002	C2003500.000	'87275002',	Mental health problems	87275002-Dissociated sensory loss (finding)
87388001	C2003500.000	'87388001',	Mental health problems	87388001-Does not enjoy having sex (finding)
87414006	C2003500.000	'87414006',	Mental health problems	87414006-Reactive depression (situational) (disorder)
87512008	C2003500.000	'87512008',	Mental health problems	87512008-Mild major depression (disorder)
87798009	C2003500.000	'87798009',	Mental health problems	87798009-Panic disorder with agoraphobia, agoraphobic avoidance in full remission AND moderate panic attacks (disorder)
87842000	C2003500.000	'87842000',	Mental health problems	87842000-Generalized neuromuscular exhaustion syndrome (disorder)
87950005	C2003500.000	'87950005',	Mental health problems	87950005-Bipolar I disorder, single manic episode with catatonic features (disorder)
87991007	C2003500.000	'87991007',	Mental health problems	87991007-Gender identity disorder (disorder)
88729006	C2003500.000	'88729006',	Mental health problems	88729006-Labile affect (finding)
88845000	C2003500.000	'88845000',	Mental health problems	88845000-Explosive type organic personality disorder (disorder)
88902008	C2003500.000	'88902008',	Mental health problems	88902008-Hysterical blindness (disorder)
88933005	C2003500.000	'88933005',	Mental health problems	88933005-Adjustment reaction in infancy (finding)
88939009	C2003500.000	'88939009',	Mental health problems	88939009-Severe mood disorder without psychotic features (disorder)
88975006	C2003500.000	'88975006',	Mental health problems	88975006-Schizophreniform disorder (disorder)
88984006	C2003500.000	'88984006',	Mental health problems	88984006-Hysterical paralysis (disorder)
89225005	C2003500.000	'89225005',	Mental health problems	89225005-Anxiety about blushing (finding)
89248000	C2003500.000	'89248000',	Mental health problems	89248000-Erotic zoophilia (disorder)
89618007	C2003500.000	'89618007',	Mental health problems	89618007-Persecutory delusion disorder (disorder)
89675003	C2003500.000	'89675003',	Mental health problems	89675003-Sleep terror disorder (disorder)
8971008	C2003500.000	'8971008',	Mental health problems	8971008-Psychalgia (finding)
89809008	C2003500.000	'89809008',	Mental health problems	89809008-Delusion of parasitosis (finding)
89948007	C2003500.000	'89948007',	Mental health problems	89948007-Panic disorder with agoraphobia AND mild panic attacks (disorder)
90207007	C2003500.000	'90207007',	Mental health problems	90207007-Grinding teeth (finding)
90790003	C2003500.000	'90790003',	Mental health problems	90790003-Avoidant disorder of adolescence (disorder)
9083002	C2003500.000	'9083002',	Mental health problems	9083002-Pedophilia, opposite sex (disorder)
91510005	C2003500.000	'91510005',	Mental health problems	91510005-Spasmus coordinatus (finding)
9340000	C2003500.000	'9340000',	Mental health problems	9340000-Bipolar I disorder, single manic episode (disorder)
93461009	C2003500.000	'93461009',	Mental health problems	93461009-Gender dysphoria (disorder)
9514005	C2003500.000	'9514005',	Mental health problems	9514005-Briquet's disorder (finding)
95439001	C2003500.000	'95439001',	Mental health problems	95439001-Psychogenic aphonia (disorder)
95636001	C2003500.000	'95636001',	Mental health problems	95636001-Sadomasochism (disorder)
95637005	C2003500.000	'95637005',	Mental health problems	95637005-Munchausen syndrome by proxy (disorder)
95672008	C2003500.000	'95672008',	Mental health problems	95672008-Unilateral sensory loss of face and trunk, opposite sides (situation)
